# Supplementary material for: DksA-dependent regulation of RpoS contributes to Borrelia burgdorferi tick-borne transmission and mammalian infectivity
Source: PLoS Pathog. 2021 Feb 18;17(2):e1009072. doi: 10.1371/journal.ppat.1009072 (PMC7924775; doi:10.1371/journal.ppat.1009072)
Supplement: S1 Data — (XLSX) [file ppat.1009072.s007.xlsx]

## Sheet: Figure 1C
lamda / nm	200 µM	100 µM	50 µM	25 µM	12.5 µM
260	48.4904	2782.71	2845.42	3770.84	5621.67
259.9	51.056	2791.55	2826.89	3828.42	5740.62
259.8	59.0578	2804.14	2826.51	3805.92	5865.04
259.7	58.9521	2823.5	2798.04	3817.09	5950.08
259.6	53.7212	2850.39	2772.11	3871.49	5930.85
259.5	45.4465	2871.17	2753.89	3909.53	5967.65
259.4	33.7796	2887.68	2714.23	3919.22	6033.28
259.3	21.8515	2903.49	2687.9	3872.34	6093
259.2	5.037	2905.88	2673.51	3818.37	6139.8
259.1	-18.4172	2883.59	2648.96	3715.29	6044.84
259	-38.775	2855.2	2598.05	3663.29	5939.99
258.9	-46.2336	2839.04	2540.5	3714.08	6017.88
258.8	-58.8218	2844.93	2503.14	3786.03	6004.44
258.7	-65.3268	2866.75	2484	3923.71	6086.18
258.6	-73.6806	2882.59	2467.84	3967.29	6001.01
258.5	-87.083	2887.68	2440.78	3951.06	5898.04
258.4	-94.2957	2895.48	2408.8	3939.24	5894.5
258.3	-99.6945	2890.9	2405.18	3961.36	5896.46
258.2	-100.674	2895.26	2395.77	4019.15	5958.26
258.1	-101.106	2871.08	2367.97	4064.32	5966.98
258	-97.1651	2842.71	2322.5	4022.81	5881.49
257.9	-83.6766	2816.88	2293.36	3978.72	5835.8
257.8	-75.9088	2795.32	2264.23	3944.77	5759.45
257.7	-67.0761	2774.95	2232.92	3920.83	5664.21
257.6	-61.7304	2748.76	2185.82	3837.57	5522.99
257.5	-54.5262	2743.69	2151.38	3799.05	5374.52
257.4	-49.5323	2749.41	2135.28	3789.39	5292.1
257.3	-59.1856	2742.64	2134.54	3690.98	5148.53
257.2	-78.9888	2721.71	2136.44	3559.39	4895.44
257.1	-93.8013	2693.79	2148	3447.64	4792.85
257	-103.979	2670.25	2161.17	3438.92	4850.14
256.9	-116.038	2646.54	2147.69	3479.78	4820.44
256.8	-132.326	2627.52	2129.4	3502.44	4714.72
256.7	-142.067	2616.84	2133.81	3570.1	4658.64
256.6	-146.064	2602.46	2147.32	3606.92	4603.49
256.5	-153.137	2579.06	2148.74	3588.4	4558.72
256.4	-153.628	2577.41	2206.77	3666.1	4586.54
256.3	-158.673	2576.43	2274.04	3726.67	4710.69
256.2	-173.527	2562.3	2287.25	3737.61	4713.21
256.1	-184.108	2568.52	2311.07	3731.89	4728.42
256	-193.404	2584.56	2362.39	3809.78	4784.96
255.9	-192.184	2610.26	2435.03	3946.21	5056.2
255.8	-188.81	2614.62	2494.2	4081.65	5354.42
255.7	-178.946	2618.07	2517.39	4233.43	5588.08
255.6	-160.694	2635.61	2541.28	4428.86	5911.96
255.5	-141.12	2655.22	2550.04	4570.81	6193.15
255.4	-132.345	2665.64	2520.33	4630.51	6293.22
255.3	-122.241	2682.32	2501.95	4654.17	6317.76
255.2	-113.019	2694.56	2499.96	4674.65	6417.11
255.1	-102.836	2708.72	2514.53	4700.35	6634.81
255	-104.521	2716.78	2499	4679.75	6724.63
254.9	-110.676	2731.65	2506.97	4671.21	6776.51
254.8	-118.827	2733.94	2534.17	4704.96	6773.61
254.7	-130.921	2730.84	2526.08	4675.85	6754.94
254.6	-137.234	2739.27	2535.97	4710.94	6853.93
254.5	-139.199	2745.99	2531.08	4765.9	6989.21
254.4	-140.374	2736.94	2507.53	4765.09	7055.78
254.3	-137.277	2742.16	2490.23	4739.41	7217.38
254.2	-145.015	2738.66	2440.83	4662.94	7119.48
254.1	-155.414	2741.64	2393.89	4602.63	7050.47
254	-170.139	2731.57	2342.86	4525.6	6897.67
253.9	-181.914	2716.33	2321.05	4485.45	6760.71
253.8	-193.105	2691.36	2323.12	4429.59	6626.98
253.7	-206.38	2678.06	2350.34	4428.78	6578.55
253.6	-218.231	2666.89	2377.14	4436.47	6557.08
253.5	-227.509	2662.79	2388.44	4443.55	6497.31
253.4	-246.68	2630.55	2357.74	4378.54	6344.92
253.3	-259.294	2620.27	2334.05	4318.33	6267.94
253.2	-267.297	2621.55	2298.39	4310.72	6307.45
253.1	-271.563	2633.62	2234.28	4254.44	6326.53
253	-268.009	2656.5	2210.52	4256.15	6466.76
252.9	-278.737	2655.29	2163.99	4170.38	6497.89
252.8	-290.868	2659.38	2148.23	4100.35	6531.01
252.7	-302.658	2664.44	2131.42	4080.33	6535.04
252.6	-323.018	2644.16	2081.75	3980.56	6257.49
252.5	-335.182	2632.49	2029.85	3962.76	6182.06
252.4	-341.873	2628.25	1978.47	3952.96	6178.14
252.3	-353.858	2632.61	1949.14	3920.99	6169.73
252.2	-363.871	2650.57	1914.28	3884.63	6083.87
252.1	-373.549	2665.64	1887.71	3885.85	5990.46
252	-385.432	2668.08	1841.4	3859.29	5891.8
251.9	-397.883	2660.35	1792.92	3792.25	5815.95
251.8	-407.288	2654.75	1770.15	3749.35	5831
251.7	-413.56	2659.89	1771.76	3767.2	5922.95
251.6	-428.679	2645.55	1756.13	3715.31	5856.59
251.5	-447.115	2637.88	1737.77	3621.64	5797.34
251.4	-474.807	2609.47	1696.15	3572.72	5644.11
251.3	-498.651	2576.57	1656.91	3615.15	5470.95
251.2	-505.902	2574.59	1657.01	3731.88	5430.97
251.1	-518.164	2552.89	1650.41	3783.7	5382.18
251	-533.374	2527.63	1638.39	3814.48	5287.45
250.9	-543.626	2501.02	1650.1	3826.16	5239.37
250.8	-553.349	2478.07	1692.28	3823.98	5159.06
250.7	-567.605	2469.42	1730.58	3797.09	5151.98
250.6	-582.655	2452.84	1763.04	3819.62	5173.98
250.5	-593.502	2447.19	1801.62	3890.83	5311.5
250.4	-601.065	2444.01	1846.36	3898.75	5324.78
250.3	-605.446	2452.25	1873.52	3903.99	5370.33
250.2	-617.41	2455.43	1874.79	3871.38	5359.5
250.1	-622.017	2457.72	1872.42	3823.17	5370.34
250	-631.078	2446.36	1863.35	3761.08	5317.38
249.9	-641.317	2438.55	1854.01	3775.24	5328.61
249.8	-645.897	2438.32	1873.8	3822.7	5266.19
249.7	-645.251	2455.98	1914.96	3873.45	5258.64
249.6	-649.853	2444.8	1928.02	3787.65	5119.65
249.5	-662.983	2410.31	1904.68	3703.33	4889.55
249.4	-669.489	2403.79	1898.24	3699.46	4840.12
249.3	-670.026	2423.02	1940.06	3758.01	4888.4
249.2	-680.176	2424.5	1939.97	3798.96	5017.31
249.1	-684.509	2416.44	1934.1	3870.83	5159.41
249	-690.247	2411.68	1926.55	3923.81	5340.5
248.9	-695.895	2400.77	1900.92	3942.24	5520.56
248.8	-708.628	2372.68	1839.96	3947.99	5729.51
248.7	-722.76	2337.84	1749.74	3931.42	5874.77
248.6	-739.838	2304.43	1668.79	3936.27	5935.37
248.5	-752.149	2273.2	1606.7	3938.34	5987.83
248.4	-768.778	2242.13	1564.58	3953.1	5947.72
248.3	-775.038	2236.3	1554.49	4030.44	6036.95
248.2	-781.739	2218.45	1531.64	4092.19	6188.87
248.1	-791.242	2195.2	1482.07	4083.05	6335.63
248	-799.216	2183.97	1457.29	4042.39	6531.36
247.9	-805.534	2191.99	1443.28	4087.99	6802.54
247.8	-819.19	2200.21	1441.17	4061.26	6941.81
247.7	-841.484	2191.3	1396.61	4006.7	6969.45
247.6	-867.563	2172.46	1331.11	3974.07	6882.36
247.5	-891.144	2148.94	1282.36	3899.41	6637.95
247.4	-914.142	2137	1243.53	3855.06	6407.94
247.3	-941.609	2116.51	1195.66	3853.17	6310.79
247.2	-971.95	2091.32	1154.42	3801.56	6115.19
247.1	-1002.39	2081.46	1150.81	3713.95	5910.29
247	-1031.92	2057.82	1156.26	3667.67	5745.18
246.9	-1067.34	2030.81	1159.79	3592.49	5599.31
246.8	-1108.38	2011.25	1134.67	3526.3	5455.42
246.7	-1149.39	1990.48	1088.24	3443.86	5397.29
246.6	-1182.76	1967	1057.81	3385.69	5342.81
246.5	-1217.92	1936.36	1018.35	3261.16	5264.92
246.4	-1256.3	1894.5	984.678	3161.41	5072.79
246.3	-1300.28	1839.2	927.611	3094.72	4794.21
246.2	-1337.27	1794.08	876.549	3028.78	4586.16
246.1	-1365.92	1767.94	850.543	3046.51	4559.39
246	-1390.32	1732.04	839.809	3016.96	4689.19
245.9	-1418.15	1703.17	817.696	2950.41	4895.97
245.8	-1448.71	1677.05	811.42	2943.91	5143.18
245.7	-1481.36	1628.65	763.151	2847.87	5132.46
245.6	-1512.41	1578.62	698.636	2730.89	5014.74
245.5	-1544.13	1543.2	663.146	2672.67	4957.89
245.4	-1574.41	1504.76	621.248	2644.6	4869.7
245.3	-1609.89	1453.64	574.028	2627.89	4720.03
245.2	-1645.5	1406.69	537.283	2620.98	4556.42
245.1	-1669.86	1363.23	517.748	2646.87	4504.39
245	-1693.6	1328.66	475.778	2678.56	4501.29
244.9	-1727.14	1282.89	420.999	2682.33	4459.73
244.8	-1763.5	1247.13	386.322	2738.83	4586.55
244.7	-1808.79	1209.04	368.686	2774.19	4755.8
244.6	-1848.57	1184.86	367.578	2804.81	4975.58
244.5	-1893.85	1149.86	329.157	2802.09	5118.51
244.4	-1938.86	1106.66	271.811	2793.42	5034
244.3	-1985.35	1070.81	186.092	2824.19	4932.06
244.2	-2032.56	1034.35	91.4967	2800.58	4828.17
244.1	-2084.9	1007.17	28.4697	2782.24	4773.52
244	-2138.75	979.653	10.8195	2764.99	4767.3
243.9	-2189.53	955.399	-12.9235	2745.01	4733.98
243.8	-2236.44	922.488	-59.4305	2771.56	4865.48
243.7	-2281.17	894.317	-95.055	2839.4	5004.94
243.6	-2317.36	886.649	-119.698	2869.21	5230.51
243.5	-2361.91	852.398	-169.869	2859.51	5361.26
243.4	-2417.58	807.362	-224.597	2843.4	5384.49
243.3	-2471.58	760.564	-284.643	2766.54	5363.54
243.2	-2532.69	730.54	-348.229	2691.9	5260.52
243.1	-2595.78	694.569	-422.958	2611.66	5056.1
243	-2651.25	658.779	-519.678	2469.38	4913.08
242.9	-2711.85	607.564	-618.927	2282.84	4724.36
242.8	-2766.42	569.189	-676.658	2146.13	4623.33
242.7	-2833.47	510.125	-748.775	1943.33	4532.58
242.6	-2891.54	462.509	-785.981	1816.81	4474.21
242.5	-2944.79	403.848	-851.272	1735.32	4461.5
242.4	-2993.59	350.891	-944.463	1668.57	4417.45
242.3	-3049.23	278.033	-1038.68	1581.25	4348.53
242.2	-3108.53	196.342	-1140.06	1402.33	4192.25
242.1	-3167.77	134.252	-1244.69	1240.17	4062.91
242	-3235.48	43.4021	-1346.85	1116.2	3935.02
241.9	-3312.25	-41.5161	-1418.32	1037.62	3734.72
241.8	-3393.28	-103.011	-1494.41	980.619	3538.23
241.7	-3482.01	-179.375	-1608.86	834.359	3255.58
241.6	-3568.08	-259.378	-1726.2	701.553	3073.78
241.5	-3645.04	-333.239	-1846.67	634.447	2998.21
241.4	-3718.28	-396.732	-1932.18	602.67	3057.88
241.3	-3791.39	-450.635	-1993.68	608.622	3002.89
241.2	-3868.89	-509.888	-2075.41	586.434	2886.39
241.1	-3955.87	-597.412	-2228.62	445.769	2557.8
241	-4041.75	-691.063	-2366.94	295.794	2242.9
240.9	-4126.83	-780.561	-2463.25	186.529	1983.67
240.8	-4219.8	-872.244	-2545.22	50.2731	1644.9
240.7	-4308.55	-956.247	-2623.01	-128.681	1349.36
240.6	-4395.4	-1015.39	-2680.16	-228.824	1276.94
240.5	-4497.33	-1099.47	-2760.81	-319.2	1143.31
240.4	-4605.56	-1203.3	-2893.67	-514.208	822.653
240.3	-4716.78	-1286.47	-3039.43	-746.698	589.663
240.2	-4819.01	-1380.39	-3217.41	-981.746	459.619
240.1	-4908.75	-1452.4	-3332.42	-1113.99	426.783
240	-4994.21	-1508.89	-3380.25	-1124.24	407.131
239.9	-5084.03	-1601.62	-3447.87	-1187.09	269.146
239.8	-5179.7	-1706.78	-3525.39	-1290.47	58.1613
239.7	-5282.51	-1826.38	-3639.16	-1431.56	-327.413
239.6	-5393.7	-1957.95	-3775.72	-1584.49	-548.199
239.5	-5498.32	-2071.33	-3896.44	-1670.6	-517.208
239.4	-5592.41	-2159.89	-3955.23	-1685.54	-410.362
239.3	-5691.96	-2255.22	-4027.35	-1693.39	-361.386
239.2	-5815.96	-2370.94	-4170.81	-1847.4	-506.982
239.1	-5938.13	-2494.3	-4311.36	-1961.96	-630.013
239	-6074.67	-2634.27	-4469.98	-2073.02	-767.379
238.9	-6212.08	-2776.23	-4667.01	-2172.25	-952.326
238.8	-6342.29	-2908.51	-4805.12	-2273.6	-1049.55
238.7	-6459.64	-3022.51	-4902.94	-2413.53	-1149.85
238.6	-6573.16	-3145.49	-4997.92	-2576.17	-1268.72
238.5	-6692.84	-3271.62	-5100.58	-2730.9	-1439.24
238.4	-6813.45	-3423.27	-5246.72	-2954.39	-1688.84
238.3	-6936.69	-3572.55	-5399.65	-3178.12	-1880.92
238.2	-7067.38	-3702.75	-5534.65	-3355.75	-2042.11
238.1	-7198.21	-3827.85	-5688.4	-3554.24	-2277.15
238	-7332.7	-3952.31	-5830.87	-3782.15	-2514.17
237.9	-7468.41	-4086.58	-5947.88	-4010.99	-2866.95
237.8	-7607.77	-4229.32	-6064.51	-4216.03	-3212.46
237.7	-7752.07	-4389.35	-6238.62	-4480.9	-3566.51
237.6	-7903.01	-4547.9	-6405.49	-4759.53	-4012.05
237.5	-8047.37	-4693.67	-6549.78	-4940.78	-4371.91
237.4	-8189.58	-4813.18	-6675.52	-5116.38	-4600.27
237.3	-8323.98	-4935.49	-6818.1	-5256.72	-4818.28
237.2	-8464.6	-5072.88	-6966.4	-5458.43	-5174.35
237.1	-8615.25	-5211.5	-7152.26	-5682.96	-5617.58
237	-8772.7	-5363.75	-7353.32	-5856.4	-5960.39
236.9	-8927.11	-5515.49	-7559.55	-6011.03	-6256.59
236.8	-9092.72	-5668.18	-7743.11	-6170.73	-6614.73
236.7	-9267.58	-5811.16	-7939.31	-6361.45	-6887.01
236.6	-9442.85	-5964.8	-8151.86	-6567.82	-7155.41
236.5	-9607.64	-6121.28	-8346.7	-6779.45	-7423.45
236.4	-9781.63	-6288.8	-8550.05	-7002.14	-7705.61
236.3	-9955.92	-6448.57	-8763.98	-7175.84	-7957.57
236.2	-10124.8	-6607.57	-8990.33	-7348.61	-8302.23
236.1	-10300.7	-6753.61	-9186.6	-7504.65	-8615.5
236	-10476.9	-6896.16	-9359.65	-7611.24	-8851.19
235.9	-10659.5	-7036.64	-9558.28	-7728.49	-9027.18
235.8	-10845.6	-7211.66	-9808.47	-7948.58	-9353.66
235.7	-11030.9	-7414.82	-10061.8	-8202.26	-9779.17
235.6	-11216.1	-7605.18	-10304.6	-8497.31	-10324.2
235.5	-11385	-7779.51	-10509.5	-8712.3	-10690
235.4	-11560.7	-7969.48	-10736.8	-8933.3	-11106.2
235.3	-11749.7	-8165.55	-10977.5	-9202.22	-11653.1
235.2	-11942.4	-8355.48	-11249.9	-9493.04	-12096.6
235.1	-12116.3	-8538.05	-11486.1	-9751.8	-12352.3
235	-12297.6	-8721.22	-11688	-9967.96	-12646.6
234.9	-12484.1	-8908.22	-11923.4	-10246.2	-13042.8
234.8	-12686.8	-9100.96	-12159.6	-10546.4	-13555.3
234.7	-12880.8	-9295.13	-12413.1	-10827.4	-13950.2
234.6	-13079.1	-9509.73	-12650.8	-11076.9	-14231.1
234.5	-13297.6	-9744.47	-12891.8	-11409.6	-14549.7
234.4	-13515.4	-9988.81	-13140.1	-11774.4	-14969.3
234.3	-13718.6	-10222.7	-13384.9	-12111.5	-15357.6
234.2	-13912.2	-10442.5	-13577	-12433.4	-15624.7
234.1	-14107.2	-10643.6	-13748.4	-12696.1	-15838.3
234	-14309.2	-10824.8	-13935.3	-12984.2	-15948
233.9	-14523.5	-11024.7	-14156.2	-13307.1	-16029.8
233.8	-14748.4	-11240.1	-14417.1	-13662	-16227.6
233.7	-14973.5	-11477.4	-14692.4	-14035.7	-16526.5
233.6	-15195.3	-11702.3	-14945.3	-14388.7	-16869
233.5	-15419.7	-11932.5	-15190.8	-14728.5	-17220.9
233.4	-15654.2	-12177.9	-15486.4	-15135.2	-17803.7
233.3	-15887	-12418.9	-15763.4	-15470.1	-18350.5
233.2	-16116.8	-12684.6	-16057.6	-15803.2	-19014.8
233.1	-16338.7	-12957.4	-16365.1	-16130.1	-19533.7
233	-16568.5	-13214.5	-16668.4	-16469.3	-20082.4
232.9	-16794	-13445.8	-16954.2	-16743	-20588.5
232.8	-17009.3	-13665.1	-17228.8	-16960.5	-21110.1
232.7	-17230.4	-13869.5	-17522.4	-17198.6	-21587.5
232.6	-17467.8	-14099.8	-17842.8	-17520	-22088
232.5	-17705.3	-14346.3	-18170.2	-17839.5	-22629.5
232.4	-17949.5	-14607.2	-18503.5	-18185.3	-23206
232.3	-18192.7	-14888	-18861.5	-18549	-23918.4
232.2	-18434.7	-15153	-19173.2	-18936	-24571.9
232.1	-18669.5	-15391.1	-19422.4	-19267.2	-24943.7
232	-18890.9	-15608.8	-19624.9	-19541.5	-25158.3
231.9	-19109.2	-15820.6	-19819.7	-19809.6	-25427.2
231.8	-19325.6	-16043.5	-20012.8	-20111.6	-25734.2
231.7	-19554.3	-16294.4	-20247.2	-20391	-26003.8
231.6	-19781.4	-16528.1	-20469.8	-20727.9	-26166.4
231.5	-20010.8	-16737.7	-20673.4	-21085.4	-26352.7
231.4	-20238.4	-16943	-20892.5	-21422.2	-26541.5
231.3	-20461.9	-17166.7	-21126.2	-21744.1	-26835.7
231.2	-20682.1	-17381.9	-21363.7	-22043.8	-27003.9
231.1	-20909.5	-17617.8	-21628.1	-22395.1	-27252.2
231	-21150.5	-17878.6	-21884	-22809	-27609.3
230.9	-21385.6	-18121.2	-22122.1	-23153.5	-27952.6
230.8	-21619	-18350.2	-22349.4	-23486.1	-28308.3
230.7	-21851	-18577.7	-22540.6	-23778.3	-28594.1
230.6	-22083.9	-18802.9	-22780.4	-24096	-28985.9
230.5	-22316.1	-19028.4	-23032.1	-24375.9	-29416.8
230.4	-22552.1	-19250.7	-23290.8	-24620.8	-29905.3
230.3	-22792.3	-19495.4	-23609.6	-24912.2	-30389.7
230.2	-23038.7	-19761.1	-23943.8	-25183	-30803.9
230.1	-23284.2	-20019.9	-24267	-25506.2	-31248.9
230	-23511.6	-20261.3	-24553.6	-25793.6	-31845.3
229.9	-23747.4	-20507.4	-24885.9	-26074.7	-32447.2
229.8	-23978.1	-20735.3	-25179.2	-26270.7	-32823.6
229.7	-24216.5	-20966.3	-25435.1	-26506.5	-33233.9
229.6	-24448.7	-21177.3	-25672.9	-26743.2	-33692.1
229.5	-24689.7	-21406.7	-25936.1	-27053	-34253.6
229.4	-24915.3	-21622.6	-26178.8	-27301.3	-34663.5
229.3	-25137.2	-21844.7	-26450	-27590.3	-35084.9
229.2	-25356.6	-22085.5	-26732.2	-27911	-35607
229.1	-25580.7	-22336.8	-27041.6	-28288.1	-36184.9
229	-25791.9	-22554	-27320.5	-28616.7	-36721.3
228.9	-25996.4	-22762	-27536.6	-28777.2	-37122.5
228.8	-26202.6	-22979.6	-27739.1	-28939.5	-37527.8
228.7	-26413.8	-23195.8	-27934.8	-29133.5	-37871.2
228.6	-26630.3	-23422.1	-28152.7	-29398.5	-38424.6
228.5	-26835.2	-23622.7	-28372.3	-29691.4	-38909.6
228.4	-27051.6	-23821.4	-28639.6	-30018.2	-39231.7
228.3	-27253.7	-23999.2	-28893.5	-30348.2	-39453.8
228.2	-27454.9	-24184.1	-29145.6	-30681	-39654.9
228.1	-27658.8	-24394.7	-29412.5	-31084.4	-40067.8
228	-27857.5	-24611.5	-29669.2	-31479.6	-40479.9
227.9	-28054.3	-24835.4	-29947.7	-31913.2	-40889.5
227.8	-28243.9	-25064.6	-30194.6	-32228.1	-41273.3
227.7	-28441.1	-25294.5	-30442.3	-32556.9	-41730.6
227.6	-28622.3	-25499.3	-30681.1	-32795.7	-42052.4
227.5	-28794.1	-25676	-30923.9	-33052.6	-42319.5
227.4	-28968.9	-25860.2	-31156.9	-33264.5	-42575.8
227.3	-29155.5	-26062.6	-31377	-33517.8	-42997
227.2	-29343.5	-26247.8	-31608.1	-33802	-43481.8
227.1	-29513.3	-26436.2	-31872	-34132.2	-43929.3
227	-29676.6	-26600.5	-32107.6	-34371.3	-44190.5
226.9	-29829.9	-26762.1	-32317.1	-34530.6	-44431.5
226.8	-29981.8	-26922.6	-32507.1	-34635.9	-44721.6
226.7	-30117.1	-27070.5	-32619.7	-34678.7	-44920.5
226.6	-30260.2	-27254.6	-32738.2	-34777.9	-45256
226.5	-30400.5	-27430.2	-32858.3	-34928.2	-45663.9
226.4	-30538.9	-27588.9	-32987.1	-34997.6	-45988.2
226.3	-30685.4	-27759.8	-33156.8	-35158	-46400
226.2	-30825.9	-27929.8	-33351.6	-35374.4	-46773.5
226.1	-30953.9	-28077.5	-33541.4	-35656.3	-47031.8
226	-31079.1	-28232.7	-33733.8	-35931.4	-47453.9
225.9	-31209.3	-28382.9	-33896.2	-36148.1	-47804.9
225.8	-31335.8	-28530.3	-34064.7	-36375.3	-48070.8
225.7	-31440	-28663.2	-34234.8	-36567.6	-48234.1
225.6	-31533	-28784.2	-34408.8	-36794.8	-48291.6
225.5	-31630.4	-28910.9	-34561.1	-37017.4	-48375
225.4	-31724.2	-29028.3	-34692.3	-37209.9	-48613.1
225.3	-31806.1	-29150.2	-34823.4	-37442.4	-48701.2
225.2	-31897.4	-29272	-34972.2	-37751	-48804.2
225.1	-31987.7	-29389.3	-35121.7	-38011.8	-49109.3
225	-32078.7	-29507.3	-35301.8	-38237.3	-49455.6
224.9	-32168.3	-29604.9	-35428.5	-38419	-49651.4
224.8	-32248.7	-29695	-35557.9	-38612.5	-49764.6
224.7	-32330.2	-29791.9	-35683.5	-38789.7	-49888.4
224.6	-32398.8	-29871.5	-35791	-38949	-50023.1
224.5	-32459.1	-29933	-35858.4	-39035.1	-50127.2
224.4	-32521.3	-29999.9	-35925.6	-39047.5	-50280.2
224.3	-32572.1	-30066.9	-36014.6	-39051	-50398.9
224.2	-32618.4	-30113.9	-36052.8	-39019.2	-50463.7
224.1	-32661.8	-30161.9	-36062.5	-39064.5	-50496.2
224	-32719	-30211.4	-36085.9	-39094.2	-50623.4
223.9	-32771.8	-30278.9	-36144.1	-39105.3	-50759.6
223.8	-32814.1	-30337.9	-36191.8	-39145.5	-50813.4
223.7	-32857.5	-30388.5	-36241.2	-39232.3	-51001.8
223.6	-32899.3	-30449.6	-36279.3	-39307.4	-51360.9
223.5	-32924.3	-30505.8	-36310.7	-39300.2	-51504.2
223.4	-32934.4	-30555.8	-36318.8	-39246.4	-51317.1
223.3	-32951.1	-30600.3	-36362.6	-39261.8	-51245.6
223.2	-32957.3	-30634.4	-36409.2	-39191.8	-51218.7
223.1	-32957	-30649.3	-36401.7	-39071.5	-51208.2
223	-32934.5	-30652.5	-36337	-38874.7	-50994
222.9	-32914.6	-30654.2	-36274.6	-38674	-50786.2
222.8	-32904.8	-30649.7	-36235.3	-38615.7	-50617.2
222.7	-32881.9	-30638.9	-36184.1	-38562.6	-50417.5
222.6	-32859.7	-30645.8	-36127.1	-38556.3	-50230
222.5	-32835.1	-30657.9	-36106.7	-38554.3	-50203.3
222.4	-32811.6	-30667.5	-36124.8	-38608.3	-50197.6
222.3	-32783.6	-30676.9	-36113.8	-38647.2	-50152.8
222.2	-32745.3	-30675.6	-36122.6	-38693.4	-49980.1
222.1	-32717.7	-30689	-36165.7	-38735.5	-49802.7
222	-32687	-30688	-36181.8	-38674.1	-49532.3
221.9	-32649	-30662.1	-36199.9	-38582.9	-49288.3
221.8	-32607.2	-30638.6	-36179.1	-38546.7	-49296.6
221.7	-32563	-30599	-36149.3	-38557.9	-49416.6
221.6	-32510.6	-30555.8	-36120.5	-38591	-49503.1
221.5	-32455.6	-30522.6	-36159.4	-38686.6	-49566.6
221.4	-32401.1	-30502.4	-36247.5	-38819.2	-49666.6
221.3	-32355.3	-30494.5	-36377.1	-39012.2	-50058.3
221.2	-32299.6	-30490.1	-36477.3	-39189.2	-50366.4
221.1	-32238.9	-30483.1	-36538	-39275.9	-50544
221	-32181.7	-30440.9	-36565.2	-39428.6	-50636.6
220.9	-32119.2	-30370.7	-36561.5	-39519.7	-50675.6
220.8	-32041.6	-30300.5	-36525.4	-39496	-50670.8
220.7	-31955.3	-30230.2	-36475.1	-39355.7	-50652.4
220.6	-31867.7	-30144.2	-36390.3	-39219.1	-50614
220.5	-31776.4	-30059.6	-36304.3	-39082	-50783.3
220.4	-31675.6	-29971.1	-36224.6	-38982.2	-51008.1
220.3	-31579.6	-29868.1	-36165.1	-38901	-51229.4
220.2	-31488.9	-29763.4	-36080.7	-38839.8	-51182
220.1	-31402.8	-29683.8	-36039.6	-38886.9	-51212.7
220	-31306.9	-29618.2	-35995.8	-38909.3	-51253.1
219.9	-31216.8	-29563.7	-35937.8	-38912.3	-51326.2
219.8	-31121.5	-29495.8	-35847.7	-38842.3	-51237.5
219.7	-31016.1	-29380.9	-35720.4	-38801.3	-51063.1
219.6	-30910.7	-29263.4	-35594.7	-38654.2	-50783.9
219.5	-30801.2	-29139.3	-35460.1	-38496	-50521.9
219.4	-30687.5	-29032.6	-35328	-38276.4	-50335.1
219.3	-30568	-28941.1	-35238.3	-38084.4	-50306.8
219.2	-30454.6	-28862.6	-35175.4	-37917.7	-50218.8
219.1	-30372.9	-28784.3	-35156.7	-37873.6	-50219.7
219	-30284.5	-28690.7	-35097.5	-37905.5	-50063.9
218.9	-30186.2	-28600.8	-35049.5	-37926.6	-49867.8
218.8	-30091.5	-28503.8	-34963.6	-37857.6	-49646.1
218.7	-29985.1	-28432.4	-34869	-37766.2	-49452.3
218.6	-29869.9	-28359.7	-34771.4	-37642.3	-49274.3
218.5	-29744.9	-28256.6	-34657.1	-37472.5	-49136.9
218.4	-29629.7	-28154.5	-34525.2	-37290.2	-48892.9
218.3	-29524.1	-28063.2	-34448	-37115.9	-48649.3
218.2	-29406.4	-27943.9	-34377	-36913.7	-48378.7
218.1	-29289	-27830	-34279.6	-36792.1	-48246.2
218	-29175.2	-27743.9	-34180.2	-36706.5	-48266.5
217.9	-29056.2	-27644.9	-34058.9	-36612.4	-48189.1
217.8	-28945.6	-27535.6	-33968.1	-36488.1	-48169.5
217.7	-28842.3	-27430	-33897.9	-36456.6	-48070.2
217.6	-28737.1	-27327.1	-33806.9	-36395.4	-47911.6
217.5	-28614.9	-27217.7	-33691.1	-36303.1	-47569.8
217.4	-28475.6	-27109.8	-33596.7	-36119.2	-47330.9
217.3	-28345.7	-27005.6	-33504.4	-35951.3	-47202.5
217.2	-28222	-26884.5	-33426.7	-35754.6	-47027.8
217.1	-28098.7	-26755	-33350.6	-35598.6	-46678.9
217	-27990.5	-26632.5	-33249.3	-35491.6	-46345.1
216.9	-27901.1	-26549.7	-33185.2	-35498.6	-46284.1
216.8	-27802.3	-26470.7	-33173.8	-35488.2	-46236.8
216.7	-27701.9	-26369.6	-33113	-35418.7	-46243.4
216.6	-27587.6	-26296.2	-32977.8	-35352.5	-46074
216.5	-27477.1	-26244.1	-32831.4	-35276.4	-45968.6
216.4	-27369.5	-26177.9	-32712.7	-35065.1	-45765.3
216.3	-27278.2	-26096.9	-32634.9	-34867.5	-45460.9
216.2	-27189.5	-26011.7	-32559.5	-34763.2	-45226.2
216.1	-27083.9	-25938.4	-32466	-34624.4	-45125.3
216	-26978.8	-25862.9	-32381.3	-34519.7	-45069.6
215.9	-26889.2	-25776	-32306.9	-34465.8	-44952.8
215.8	-26797.9	-25694.8	-32224.5	-34492.9	-44951.5
215.7	-26706.1	-25630.9	-32144.6	-34529.9	-44965.8
215.6	-26614	-25589	-32121.4	-34607.6	-45109.2
215.5	-26522	-25552.8	-32042.1	-34685.2	-45342.2
215.4	-26419.5	-25513.9	-31979	-34743.1	-45672.2
215.3	-26306.7	-25453.6	-31928.2	-34745.2	-45570.2
215.2	-26202.3	-25375.6	-31833.3	-34673.2	-45345.8
215.1	-26105.3	-25327.8	-31735.2	-34674	-45221.7
215	-25994.7	-25271.9	-31629.6	-34604.3	-45116.9
214.9	-25896.9	-25209.5	-31583.1	-34525.2	-45159.6
214.8	-25801.4	-25164.4	-31527.4	-34457.7	-45201.9
214.7	-25702.5	-25124.3	-31444.4	-34481.3	-45391.3
214.6	-25583.7	-25082.7	-31370.5	-34413.7	-45471.2
214.5	-25461.7	-25048.5	-31290.3	-34298.1	-45290.3
214.4	-25353.2	-25004.8	-31248.9	-34249.6	-45217.9
214.3	-25238.8	-24959.4	-31186.1	-34162.6	-45273.8
214.2	-25144.9	-24934.3	-31157.8	-34084.5	-45351.6
214.1	-25063.6	-24897.5	-31148.3	-33975.3	-45404
214	-24970.3	-24850	-31095.7	-33859.2	-45417.3
213.9	-24873.2	-24822.2	-31080.3	-33802.7	-45362.1
213.8	-24784.5	-24795.3	-31096.1	-33690.7	-45215.8
213.7	-24700.4	-24768.1	-31100.7	-33612.6	-45171.7
213.6	-24615.7	-24760.5	-31120.9	-33559.4	-45313.6
213.5	-24516.8	-24721.2	-31113.4	-33433.6	-45233.9
213.4	-24427.9	-24668	-31165.3	-33393.4	-45267.1
213.3	-24357.3	-24635.1	-31263.6	-33490.3	-45260.4
213.2	-24285.2	-24589.5	-31352.2	-33586.3	-45182.9
213.1	-24220.8	-24538.4	-31455.2	-33662	-45047.4
213	-24150	-24495.9	-31502.5	-33781.6	-44972.9
212.9	-24098.7	-24469.8	-31568.9	-34004.3	-45119.6
212.8	-24054	-24470.9	-31655.8	-34252.5	-45305.5
212.7	-24015.4	-24480.5	-31730.7	-34428	-45352.7
212.6	-23975.9	-24485	-31842.2	-34568.8	-45419.6
212.5	-23914.7	-24473.1	-31923.1	-34631	-45479.4
212.4	-23855.9	-24477.8	-31983.1	-34660.9	-45426.4
212.3	-23800.2	-24484.1	-31995.7	-34662.6	-45463.7
212.2	-23745.2	-24499.8	-31982.6	-34649.8	-45557.4
212.1	-23701.7	-24536.9	-32047.1	-34819.3	-45734.6
212	-23656.3	-24523.5	-32094.7	-34878.7	-45984.1
211.9	-23625.7	-24527.6	-32170.7	-35061.3	-46408.9
211.8	-23596	-24563.8	-32216.6	-35215.6	-46808.4
211.7	-23549.2	-24568.8	-32198.4	-35221.7	-46776
211.6	-23518.3	-24558.1	-32135	-35200.1	-46997.2
211.5	-23483.7	-24583.4	-32077.4	-35259.8	-47212
211.4	-23456	-24633.8	-32105.2	-35367.2	-47541.1
211.3	-23426.4	-24678.8	-32153.2	-35313.5	-47600
211.2	-23394.4	-24721.8	-32193.3	-35256.9	-47561.7
211.1	-23356.2	-24715.7	-32213.8	-35220.1	-47542.7
211	-23320.9	-24726.8	-32279.6	-35257.5	-47606.7
210.9	-23283.7	-24774.4	-32352.7	-35408.3	-47729.8
210.8	-23250.8	-24847.2	-32387.2	-35586	-47666.2
210.7	-23227.2	-24909	-32467.6	-35815.1	-47773
210.6	-23197.9	-24943.3	-32570.9	-35988.7	-47730.5
210.5	-23181.8	-24951.3	-32687.1	-36125.2	-47751.1
210.4	-23163.6	-24975.4	-32804.4	-36271.1	-47956.1
210.3	-23143.6	-25053.1	-32939.8	-36515.1	-48092.3
210.2	-23119.8	-25123.7	-33072.8	-36646	-48200.1
210.1	-23109.4	-25225.1	-33236.1	-36906.8	-48371.9
210	-23087.2	-25342.8	-33448.9	-37330.8	-48835.6
209.9	-23057.1	-25448	-33684.7	-37665.4	-49108.4
209.8	-23019.9	-25529.7	-33887	-37894.8	-49506.4
209.7	-22980.4	-25586.5	-34027.1	-38209.1	-49666.6
209.6	-22927.8	-25642.6	-34165.5	-38592.8	-49882.9
209.5	-22885.6	-25706.6	-34286.7	-38894	-50135.4
209.4	-22829.3	-25785.7	-34407.5	-39039.6	-50361.5
209.3	-22768.4	-25826.2	-34475.5	-39146.7	-50647.2
209.2	-22726.1	-25882.3	-34589.7	-39332.3	-51201.7
209.1	-22674	-25942.1	-34784.9	-39505.2	-51904.2
209	-22615.5	-26000.4	-34969.3	-39609.4	-52398.6
208.9	-22553.8	-26077	-35147.9	-39789.3	-52980.5
208.8	-22461.4	-26129.2	-35281.5	-39883.5	-53114.7
208.7	-22368.8	-26182.9	-35432.6	-40044.1	-53095.7
208.6	-22268.5	-26208.3	-35529	-40193.3	-53199.9
208.5	-22175.7	-26224.1	-35622.3	-40408.5	-53249.6
208.4	-22086.1	-26239.8	-35700.7	-40524.6	-53364.7
208.3	-21989.3	-26226.4	-35720.8	-40562.8	-53343.5
208.2	-21883.6	-26201.8	-35706.6	-40684.1	-53417.9
208.1	-21758.2	-26193.5	-35694.2	-40809	-53591.8
208	-21629.3	-26203	-35715.3	-40762.8	-53856.7
207.9	-21509	-26210.3	-35765	-40796.4	-54156.4
207.8	-21379.9	-26195.3	-35844.2	-40919.8	-54379
207.7	-21251.2	-26188.5	-35921.6	-41120.8	-54625.4
207.6	-21109	-26178.8	-35978.5	-41278.5	-54665.5
207.5	-20959.7	-26154.7	-36014	-41427.2	-54794.9
207.4	-20792.3	-26089	-35997.1	-41551.5	-54773.9
207.3	-20628.5	-26019.8	-35971.9	-41646	-54623.4
207.2	-20465.6	-25954.2	-35903	-41723.8	-54514.5
207.1	-20296.2	-25881.7	-35754.9	-41688.9	-54356.6
207	-20116.1	-25783.3	-35566.7	-41554.7	-54135.9
206.9	-19918.1	-25679.5	-35446.4	-41470	-54062.7
206.8	-19697.6	-25549.6	-35410.5	-41416.5	-54046.4
206.7	-19462.7	-25405.8	-35373.6	-41292	-53887.7
206.6	-19235.6	-25268.1	-35289.6	-41111.4	-53670
206.5	-18991.6	-25116.8	-35197.6	-40950.1	-53205.9
206.4	-18758.6	-24949	-35095.5	-40761.8	-52662.7
206.3	-18514.3	-24741.7	-34946.9	-40619.3	-52122
206.2	-18256.8	-24526.8	-34783.1	-40376	-51713
206.1	-17982.4	-24286.9	-34586	-40067.1	-51322
206	-17708.1	-24067.8	-34374.6	-39783.9	-50851
205.9	-17428.4	-23827.1	-34127.9	-39444	-50336
205.8	-17151	-23564.5	-33806.2	-39005	-49461.6
205.7	-16889.4	-23301.7	-33477.1	-38669.9	-48815.4
205.6	-16627.3	-23064	-33161.3	-38346.9	-48388
205.5	-16364.5	-22808.3	-32894	-38041.3	-48054.2
205.4	-16093.6	-22559.1	-32687.2	-37746.3	-47923.5
205.3	-15827.5	-22310.1	-32508.3	-37494.5	-47685.3
205.2	-15563.7	-22076.2	-32272.8	-37222.9	-47417.3
205.1	-15271.9	-21834.1	-31953.7	-36754.6	-47003.7
205	-14973.6	-21546.6	-31638.4	-36218	-46592.9
204.9	-14669.5	-21238.2	-31303.9	-35661.9	-46207.4
204.8	-14377.9	-20946.3	-31000.8	-35173.3	-45820.1
204.7	-14094.5	-20656.7	-30738.5	-34847.7	-45502.8
204.6	-13822.2	-20374.5	-30385.6	-34499	-45167.1
204.5	-13550.1	-20114.8	-30005.5	-34154	-44647.6
204.4	-13266.7	-19851.7	-29588	-33748.6	-43900.2
204.3	-12974.7	-19553.6	-29236.8	-33372.4	-43126.9
204.2	-12683.8	-19262.8	-28953.2	-33036.5	-42360.3
204.1	-12377.1	-18980.2	-28621.5	-32638.9	-41641.9
204	-12076.1	-18702.9	-28371.8	-32236.8	-41058.9
203.9	-11792	-18410.2	-28122.3	-31864.6	-40238.7
203.8	-11492.6	-18091.9	-27767.7	-31437.6	-39146
203.7	-11189.3	-17754.4	-27330.3	-30849.1	-37970.1
203.6	-10880.6	-17372.3	-26881.1	-30181	-36704.6
203.5	-10594.8	-17001.6	-26452.9	-29523	-35473.1
203.4	-10325.2	-16654.2	-26002.6	-29008.6	-34311.4
203.3	-10065.1	-16364.8	-25572.1	-28570	-33345.4
203.2	-9807.54	-16063	-25173.2	-28195.9	-32373.7
203.1	-9556.48	-15721.3	-24691.5	-27687.8	-31428.5
203	-9294.25	-15366.4	-24192.2	-27069.6	-30452.1
202.9	-9040.41	-15001.5	-23785.4	-26513.2	-29519.6
202.8	-8802.86	-14598.2	-23392.5	-26009.9	-28683.2
202.7	-8581.91	-14200.4	-22971.3	-25469.6	-28082.2
202.6	-8346.66	-13794.8	-22471.5	-24743.9	-27425.9
202.5	-8114.04	-13396.8	-21946.8	-23965.6	-26614.2
202.4	-7883.32	-12988.6	-21433.5	-23238.9	-25797.1
202.3	-7648.03	-12569.8	-20929.2	-22628.6	-24818.1
202.2	-7406.81	-12135.9	-20360.4	-21879.1	-23928
202.1	-7188	-11740.1	-19827.3	-21194	-23237.7
202	-6964.44	-11340.7	-19288.2	-20574.2	-22505.1
201.9	-6725.91	-10915.4	-18656.7	-19804.3	-21582.8
201.8	-6492.96	-10443.7	-18009.5	-19028.8	-20434.3
201.7	-6262.15	-9964.79	-17404	-18266.9	-19211.5
201.6	-6008.64	-9466.89	-16782	-17453.6	-17729.6
201.5	-5750.95	-9000.14	-16131.5	-16589.6	-16256.4
201.4	-5496.88	-8557.49	-15605.7	-15686.7	-14970.9
201.3	-5246.36	-8099.48	-14978	-14866.4	-13736.4
201.2	-4994.73	-7666.04	-14310.1	-14023.4	-12561.4
201.1	-4752.22	-7247.99	-13603.1	-13070.9	-11242.1
201	-4527.49	-6836.73	-12938.8	-12165.5	-9890.05
200.9	-4310.51	-6419.63	-12245.3	-11151.1	-8505.29
200.8	-4083.65	-5998.13	-11530	-10231.8	-7158.32
200.7	-3876.19	-5587.9	-10813.4	-9302.1	-5888.85
200.6	-3652.01	-5175.29	-10039.6	-8282.94	-4490.08
200.5	-3446.54	-4748.28	-9276.71	-7367.16	-3002.67
200.4	-3220.78	-4280.68	-8463.09	-6343.88	-1316.9
200.3	-3031.56	-3795.41	-7694.58	-5388.58	422.192
200.2	-2861.54	-3361.69	-6998.16	-4486.06	2081.37
200.1	-2695.96	-2954.8	-6251.67	-3542.78	3712.47
200	-2529.58	-2541.92	-5456.39	-2551.54	5400.94
199.9	-2400.3	-2105.29	-4714.3	-1608.14	6833.91
199.8	-2271.28	-1641.27	-3945.64	-719.638	8092.23
199.7	-2128.4	-1185.09	-3130.17	141.06	9519.88
199.6	-1990.3	-713.751	-2319.79	1184.81	11120.5
199.5	-1855.32	-260.754	-1537.74	2450	12822.7
199.4	-1729.47	222.767	-754.311	3723.6	14540
199.3	-1617.58	734.219	107.957	4986.36	16266.1
199.2	-1513.26	1226.73	941.97	6142.19	18133.1
199.1	-1414.65	1701.86	1679.05	7377.27	19829.2
199	-1272.13	2168.43	2506.93	8648.44	21608.1
198.9	-1131.96	2609.12	3302.11	9893.08	23227.4
198.8	-965.427	3035.19	4122.1	11076.3	25008.2
198.7	-824.654	3433.54	4853.87	12186.4	26616
198.6	-692.51	3848.64	5642.36	13520.3	28202.5
198.5	-567.022	4267.86	6466.15	14868.6	30087
198.4	-416.272	4721.43	7234.12	16166.6	31782.8
198.3	-275.926	5155.61	8036.88	17393.9	33185.1
198.2	-147.636	5517.04	8863.08	18622.9	34618.5
198.1	-43.4226	5889.2	9729.37	19987.4	36295.2
198	48.9097	6273.64	10573.8	21327.5	38087.4
197.9	146.037	6624.94	11416.8	22524.9	39789.3
197.8	252.291	6964.14	12235.8	23685	41550.5
197.7	384.975	7234.6	13077	24713.1	43385.7
197.6	525.838	7546.02	13907.4	25741.5	45096.2
197.5	672.308	7908.78	14828.9	26822.2	46903
197.4	771.877	8285.76	15781.7	27979.8	48933.2
197.3	855.963	8641.1	16734.5	29025.7	51130
197.2	909.197	8996.29	17622.4	30231	53281.1
197.1	951.545	9320.62	18388.9	31638.3	55309.6
197	996.626	9595.69	19168.5	32987.6	57300.4
196.9	1070.42	9869.42	19935.7	34188.8	59043.4
196.8	1137.04	10102.4	20724.4	35441	60560.1
196.7	1161.62	10264.7	21501.8	36627.4	62118.6
196.6	1215.07	10470.3	22196	37876	63985.9
196.5	1292.55	10670.8	22863	39170.5	65997
196.4	1358.54	10768.2	23468.4	40370.9	67848.4
196.3	1456.31	10892.7	24114.7	41703.1	70053.9
196.2	1543.54	11065.1	24654.8	43095.4	72075.3
196.1	1618.13	11259.9	25195.2	44246.8	73826.5
196	1664.3	11450	25754.1	45509.6	75525.4
195.9	1673.88	11590.7	26271.5	46540.9	76775.3
195.8	1681.83	11709.6	26710.9	47404.2	78093.8
195.7	1698.72	11773.8	27113.7	48261.6	79148.9
195.6	1709.28	11833.9	27476.4	49244.1	80142.5
195.5	1741.86	11937.7	27897.3	50097.8	81123.5
195.4	1753.19	12014.6	28389.8	50852	82379.3
195.3	1775.99	12056.9	28815.4	51692.5	83695.6
195.2	1788.63	12089.4	29117	52467.4	84973
195.1	1833.93	12130.9	29441	53224.4	86125
195	1884.39	12182.9	29743.1	53978.5	87149.2
194.9	1920.9	12178.3	30113	54748.3	87995.2
194.8	1965.76	12220.9	30548.5	55407	89067.3
194.7	2012.92	12314.8	30933.5	56153.1	90011.3
194.6	2015.32	12317.2	31240	56509.2	90692
194.5	2000.84	12252.1	31505.4	56629.1	91604.1
194.4	1996.37	12210.9	31605.6	56935	92918
194.3	2028.27	12160.9	31591.3	57224.1	94079.3
194.2	2096.78	12084.3	31589.1	57818.9	95381.4
194.1	2159.91	11992.2	31651.7	58418.7	96285.8
194	2249.84	11976.9	31682.1	58727.4	97057.2
193.9	2342.41	11950.2	31700.9	59046.7	97424
193.8	2441.5	11883.9	31622.2	59121.3	97720.3
193.7	2548.26	11822	31528	59085	97673.4
193.6	2612.73	11738	31569.6	59046.4	97410.3
193.5	2659.98	11664.2	31600.6	58907.6	97539.2
193.4	2692.21	11598.5	31527.5	58730	97924.3
193.3	2709.89	11508	31431.9	58556.4	98295.7
193.2	2695.76	11417.1	31256.5	58422.3	98294.2
193.1	2697.69	11270.2	31009.7	58386.6	98174.7
193	2701.26	11147	30681.5	58171	97871
192.9	2733.19	11026.1	30392.5	57943	97343.8
192.8	2791.57	10925.5	30219.5	57769.4	96775.1
192.7	2844.36	10826.6	30082.4	57569.4	95916.8
192.6	2896.7	10757.3	29932.8	57274	95347
192.5	2948.4	10657.5	29727.6	56738.9	94756.3
192.4	2964.3	10529.1	29380.6	56377.9	94304.8
192.3	2971.56	10387.5	29059.1	56179.7	94101.2
192.2	2971.28	10255.5	28711.6	55755.5	93728.6
192.1	2962.98	10114.8	28387.8	55319.1	93248.3
192	2953.33	9990.96	28063.4	54709.2	92729.6
191.9	2978.5	9918.27	27755.3	54207.6	92385
191.8	3001.82	9812.41	27625.6	53955.8	91678.7
191.7	3008.31	9731.04	27421.2	53512.6	90793.7
191.6	3029.68	9687.15	27144	52941.3	90179.2
191.5	3079.15	9637.85	26894.7	52457.6	89511.3
191.4	3096.52	9624.15	26587.7	51804.2	88757
191.3	3108.27	9597.65	26303.9	51328.9	88264.4
191.2	3106.24	9571.47	25977.3	50954.1	87746.6
191.1	3119.58	9503.86	25682.4	50519.7	87550.2
191	3124.81	9405.75	25562.2	50131.1	87501
190.9	3105.04	9249.43	25305.7	49685.8	87145.3
190.8	3106.49	9142.05	25076.6	49297.8	86627
190.7	3132.1	9026.81	24902.2	48745.9	85850
190.6	3130.84	8883.24	24761.2	48301.4	85346.1
190.5	3145.57	8767.8	24693.3	47968	85304.9
190.4	3148.58	8675.23	24512.1	47629	85174.9
190.3	3156.15	8610.54	24193.2	47405.5	85129.7
190.2	3154.58	8502.21	23649.7	46610.1	84214.2
190.1	3193.02	8430.13	23098.2	46077.6	83438.9
190	3244.7	8386.7	22724.6	45676.1	82819.7
189.9	3292.34	8351.03	22343	45166.1	82377.5
189.8	3326.58	8322.58	22019.9	44574.4	82037.3
189.7	3371.45	8231.66	21885.4	44313.3	81706.7
189.6	3399.98	8167.7	21786	43972.8	81439.8
189.5	3414.1	8150.71	21611.7	43533.4	80597.1
189.4	3403.33	8120.81	21348.1	42918.5	79402.5
189.3	3398.54	8139.98	21004.4	42206.7	78556.4
189.2	3422.23	8251.99	20850.3	41859.7	77954.7
189.1	3407.43	8315.04	20686.8	41236.8	77398.2
189	3422.25	8358.41	20492.4	40483.2	76834.3
188.9	3473.03	8456.8	20348.2	39928.9	76110.3
188.8	3512.29	8609.98	20203.6	39460.3	75808.7
188.7	3552.35	8657.36	20074.2	38768.5	75181.4
188.6	3578.5	8672.68	20029.3	38281.7	74415.4
188.5	3556.17	8696.19	19880	37841.1	73630
188.4	3528.36	8673.25	19669.8	37171.9	72421
188.3	3510.8	8608.47	19491.2	36864.5	71245
188.2	3498.56	8594.36	19370.9	36710.8	70067.5
188.1	3508.92	8611.07	19148.3	36534.8	69088
188	3519.36	8609.45	18747.6	36120.9	68052.1
187.9	3549.86	8601.07	18327.6	35794.4	66930.4
187.8	3570.06	8551.44	17996.1	35365.2	65625.2
187.7	3576.16	8504.25	17709.3	35105.5	64389.4
187.6	3565.75	8429.21	17426.1	34624.7	62980.8
187.5	3590.73	8373.29	17187.2	34447.2	61828.8
187.4	3605.77	8386.44	16990.1	34510.5	60983
187.3	3584.5	8344.21	16771	34634.7	59971.2
187.2	3524.33	8202.48	16456.7	34416.1	58420.3
187.1	3450.86	8114.11	16184.5	33948.5	56826.8
187	3395.39	8131.14	16048.3	33707.7	56010.2
186.9	3369.03	8129.91	16012.6	33514.6	55630.9
186.8	3361.99	8114.68	16031.3	33358.3	55514.2
186.7	3338.31	8148.5	15934.9	33013	55605.4
186.6	3272.71	8140.41	15607.1	32362.1	55245.5
186.5	3224.12	8126.34	15384.3	31781	55074.7
186.4	3191.97	8142.44	15233.9	31356.7	54914.3
186.3	3177.61	8164.23	15287	30839.4	54950.3
186.2	3131.29	8164.19	15438.2	30388.6	55175.2
186.1	3073.3	8180.5	15456.3	29828.8	55170.5
186	3038.88	8186.41	15425.6	29442.1	55310.1
185.9	3022.88	8170.39	15477.6	29144.9	55477
185.8	3014.4	8207.8	15520.2	28800.7	55989.7
185.7	3028.93	8285.73	15528.6	28266.7	56310.9
185.6	3035.41	8332.27	15346.6	27524.4	56281.1
185.5	3043.45	8368.69	15229.5	27073.3	56203.2
185.4	3074.57	8352.95	15152.5	26992.2	56161.6
185.3	3129.98	8403.77	14986.3	26806.7	55738.4
185.2	3153.14	8444.57	14908.1	26425.5	55684.8
185.1	3165.77	8457.32	14895.1	26108.7	55656.6
185	3179.96	8509.8	15149.6	26096.8	55949.7
184.9	3188.69	8524.56	15373.9	26073	56473.7
184.8	3189.36	8505.02	15596.2	25967.6	56459.5
184.7	3140.96	8474.72	15644.3	25698.6	55834.4
184.6	3112.73	8460.77	15580.4	25484.9	55527.1
184.5	3121.22	8454.97	15598.5	25506.7	55491.5
184.4	3122.58	8369.09	15599.4	25358.4	55037.6
184.3	3117.4	8274.69	15520.8	25102.8	54592.1
184.2	3042.37	8123.24	15285.7	24573.6	54174.5
184.1	2954.25	7943.46	15024.6	23811.3	53026.3
184	2859.17	7766.63	14831.8	23092.4	52005.5
183.9	2770.95	7699.3	14875.5	22695.5	51206.7
183.8	2683.12	7661.95	14811.6	22406.1	50407.2
183.7	2569.27	7555.69	14658.9	22135	49685.7
183.6	2449.03	7467.38	14452.2	22004.9	49193.5
183.5	2405.81	7435.3	14224.6	22308.4	48533
183.4	2340.14	7346.49	13863.1	22335.4	47632.4
183.3	2269.39	7223.1	13423.2	22056.9	45929.7
183.2	2158.31	7121.15	12983.9	21409.6	43837.5
183.1	2067.69	6940.73	12589.9	20822.5	42579.2
183	2026.35	6783.95	12427.1	20505.4	42106.5
182.9	1969.4	6730.1	12329	20206.5	41605.1
182.8	1910.73	6712.36	12103.4	19986.3	41605.4
182.7	1868.49	6754.25	11959.6	19810.8	41668.6
182.6	1839.03	6829.13	11856.3	19574.8	41117.4
182.5	1838.32	6914.9	11806.8	19874.6	40248
182.4	1818.81	6990.93	11725.4	20311.3	39811.2
182.3	1821.11	7139.66	11861.8	20733.4	39973
182.2	1860.07	7188.28	11967.1	21141.3	40541.8
182.1	1921.18	7230.72	12041.9	21149.4	41084.3
182	1981.75	7231.34	12209.8	21125.2	41208.8
181.9	1972.2	7081.17	11970.3	20494	40231.7
181.8	1968.72	7006.29	11813.1	19957.9	39644.8
181.7	1972.87	7010.44	11782.8	19693.5	39376.9
181.6	2026.2	7061.01	11785.4	19780.4	39871.5
181.5	2065.54	7081.2	11660.4	19740.7	39700.8
181.4	2023.16	7093.82	11314.2	19130.5	37826.3
181.3	1963.3	7040.51	11004.6	18258.4	36011.5
181.2	1904.17	6811.57	10545.8	17468.5	34247.1
181.1	1869.39	6703.38	10315.4	17717.9	33229.2
181	1823.83	6636.89	10182.8	17902.2	32324.4
180.9	1829.84	6650.74	10248.9	18442	32222.1
180.8	1780.81	6529.35	10043.6	18065.4	31776.1
180.7	1729.07	6396.33	9906.68	17420	31341.2
180.6	1693.07	6176.46	9455.82	16453.3	30807.6
180.5	1628.57	5995.24	8767.18	15450	29581.8
180.4	1551	5730.78	8127.16	14280.6	27797.3
180.3	1509.96	5495.99	7685.07	13637.6	26596.1
180.2	1476.49	5392.17	7660.63	13520.6	26345.3
180.1	1429.78	5179.27	7503.25	13086.1	25219.6
180	1394.96	5000.6	7281.2	12642.4	23364.8

## Sheet: Figure 1D
Standard curve		mM zinc	abs 500
		0.0625	0.893
		0.03125	0.665
		0.015625	0.449
		0.0078125	0.32
		0.00390625	0.253
50 uM DksA Zinc release
	Time point	mM H2O2
	1.5 hr	1.25 mM	.675 mM	.337 mM	0
		0.775	0.434	0.369	0.241
		0.806	0.49	0.346	0.234
		0.577	0.416	0.316	0.238
		0.719333	0.446667	0.343667	0.237667
		1.25 mM	.675 mM	.337 mM	0
	0.5 hr	0.35	0.25	0.253	0.252
		0.353	0.276	0.244	0.245
		0.354	0.273	0.256	0.233
		0.352333	0.266333	0.251	0.243333
Conversion of values to uM Zinc release
	Time point	mM H2O2
		1.25	0.675	0.337	0
	0	0.243333	0.243333	0.243333	0.243333
	0.5	0.352333	0.266333	0.251	0.243333
	1.5	0.719333	0.446667	0.343667	0.237667
		1.25	0.675	0.337	0
	0	-0.937884	-0.937884	-0.937884	-0.937884
	0.5	9.11747	1.18389	-0.230627	-0.937884
	1.5	42.9736	17.8198	8.31796	-1.46064

## Sheet: Figure 2B and C
promoter identity	DksA (nM)	ppGpp (µM)	relative transcription signal
glpFp	0	0	30898.3
groLp	0	0	27795
nagAp	0	0	20888.5
nagAp	0	0	19881.8
flgBp	0	0	29417.2
rplUp	0	0	40130.7
clpCp	0	0	40232.9
glpFp	50	0	22790.4
groLp	50	0	26948.4
napAp	50	0	18762.2
nagAp	50	0	18842.6
flgBp	50	0	30549.7
rplUp	50	0	34267.7
clpCp	50	0	30900.8
glpFp	500	0	4251.91
groLp	500	0	12667.7
napAp	500	0	9021.57
nagAp	500	0	10419.9
flgBp	500	0	9532.57
rplUp	500	0	6619.63
clpCp	500	0	2553.39
glpFp	500	20	4442.62
groLp	500	20	13284.6
napAp	500	20	7694.33
nagAp	500	20	16344.9
flgBp	500	20	10013.9
rplUp	500	20	9205.39
clpCp	500	20	1735.46
glpFp	0	200	30236.9
groLp	0	200	29076.6
napAp	0	200	22669.6
nagAp	0	200	20746.4
flgBp	0	200	32391
rplUp	0	200	44219.9
clpCp	0	200	41256.3
glpFp	50	200	21868.5
groLp	50	200	28045.8
napAp	50	200	18320
nagAp	50	200	20538.5
flgBp	50	200	31846.4
rplUp	50	200	32314.1
clpCp	50	200	31682.8
glpFp	500	200	2873.77
groLp	500	200	13903.9
napAp	500	200	9708.1
nagAp	500	200	15151.7
flgBp	500	200	19878.6
rplUp	500	200	4928.39
clpCp	500	200	3251.09

## Sheet: Figure 3A
nM DksA	flgBp	napAp
8	13926498	3867431
16	13518449	3218353
32	10384628	3669284
67	10781458	3252760
125	10425856	2438192
250	5884090	1874052
500	2748420	1307767
1000	1022407	317977

## Sheet: Figure 4A
Signal	WT pH 7.6	WT pH 6.7 + 30 mM acetate	Δrelbbu pH 7.6	Δrelbbu pH 6.7 + 30 mM acetate	ΔdksA pH 7.6	ΔdksA pH 6.7 + 30 mM acetate	ΔdksA cDksA pH 7.6	ΔdksA cDksA pH 6.7 + 30 mM acetate
FlaB 1	1131520	725500	867000	657080	518840	588820	632780	550160
FlaB 2	454608	308784	476448	622216	535500	658924	559104	427812
FlaB 3	1033786	475410	665366	586196	593138	1042964	586274	507858
RpoS 1	394366	630196	0	521640	0	0	490896	1024800
RpoS 2	107058	254072	0	141988	0	79212	151578	316078
RpoS 3	97916	398496	213984	245462	268668	71050	284662	558824
Signal ratio
rpos/flab	0.348528	0.868637	0	0.793876	0	0	0.775777	1.86273
	0.235495	0.822815	0	0.228197	0	0.120214	0.271109	0.738825
	0.0947159	0.838215	0.321603	0.418737	0.45296	0.0681232	0.485544	1.10035

## Sheet: Figure 4B
Signal	WT pH 7.6	WT pH 6.7 + 30 mM acetate	Δrelbbu pH 7.6	Δrelbbu pH 6.7 + 30 mM acetate	ΔdksA pH 7.6	ΔdksA pH 6.7 + 30 mM acetate	ΔdksA cDksA pH 7.6	ΔdksA cDksA pH 6.7 + 30 mM acetate
FlaB 1	1131520	725500	867000	657080	518840	588820	632780	550160
FlaB 2	454608	308784	476448	622216	535500	658924	559104	427812
FlaB 3	1033786	475410	665366	586196	593138	1042964	586274	507858
OspC 1	673596	2780298	30240	777384	38286	101358	745686	3104028
OspC 2	268884	1640079	11046	708225	15519	13251	288603	1928430
OspC 3	512100	1742025	19800	786700	28875	12375	156700	4008625
Signal ratio
ospC/flaB	0.595302	3.83225	0.0348789	1.18309	0.0737915	0.172137	1.17843	5.64205
	0.591463	5.31141	0.0231841	1.13823	0.0289804	0.0201101	0.516188	4.50766
	0.495364	3.66426	0.0297581	1.34204	0.0486818	0.0118652	0.267281	7.8932

## Sheet: Figure 5A and B
Well	Fluor	Target	Sample	pH	Cq	Cq ref	delta Cq	relative copy conversion	copies / 1000 copies 16s RNA
C04	SYBR	16s	cDksA 1	6.7 + 30 m Ac	12.6194	12.6194	0
B04	SYBR	16s	cDksA 2	6.7 + 30 m Ac	12.5588	12.5588	0
A04	SYBR	16s	cDksA 3	6.7 + 30 m Ac	12.3923	12.3923	0
C03	SYBR	16s	dksA 1	6.7 + 30 m Ac	11.6088	11.6088	0
B03	SYBR	16s	dksA 2	6.7 + 30 m Ac	11.7483	11.7483	0
A03	SYBR	16s	dksA 3	6.7 + 30 m Ac	11.5406	11.5406	0
C02	SYBR	16s	rel 1	6.7 + 30 m Ac	11.2373	11.2373	0
B02	SYBR	16s	rel 2	6.7 + 30 m Ac	11.2522	11.2522	0
A02	SYBR	16s	rel 3	6.7 + 30 m Ac	11.0743	11.0743	0
C01	SYBR	16s	WT 1	6.7 + 30 m Ac	11.8157	11.8157	0
B01	SYBR	16s	WT 2	6.7 + 30 m Ac	11.8563	11.8563	0
A01	SYBR	16s	WT 3	6.7 + 30 m Ac	11.8446	11.8446	0
F04	SYBR	16s	cDksA 1	7.6	12.1356	12.1356	0
E04	SYBR	16s	cDksA 2	7.6	12.2016	12.2016	0
D04	SYBR	16s	cDksA 3	7.6	12.2637	12.2637	0
F03	SYBR	16s	dksA 1	7.6	11.7992	11.7992	0
E03	SYBR	16s	dksA 2	7.6	11.9048	11.9048	0
D03	SYBR	16s	dksA 3	7.6	11.7516	11.7516	0
F02	SYBR	16s	rel 1	7.6	10.8565	10.8565	0
E02	SYBR	16s	rel 2	7.6	11.2699	11.2699	0
D02	SYBR	16s	rel 3	7.6	10.6415	10.6415	0
F01	SYBR	16s	WT 1	7.6	11.1628	11.1628	0
E01	SYBR	16s	WT 2	7.6	11.0853	11.0853	0
D01	SYBR	16s	WT 3	7.6	11.2403	11.2403	0
C12	SYBR	ospC	cDksA 1	6.7 + 30 m Ac	24.7613	12.6194	12.142	0.000221262	0.221262
B12	SYBR	ospC	cDksA 2	6.7 + 30 m Ac	24.954	12.5588	12.3953	0.00018563	0.18563
A12	SYBR	ospC	cDksA 3	6.7 + 30 m Ac	24.9073	12.3923	12.515	0.000170847	0.170847
C11	SYBR	ospC	dksA 1	6.7 + 30 m Ac	29.8428	11.6088	18.234	3.24e-06	0.00324345
B11	SYBR	ospC	dksA 2	6.7 + 30 m Ac	30.5617	11.7483	18.8134	2.17e-06	0.00217065
A11	SYBR	ospC	dksA 3	6.7 + 30 m Ac	29.8339	11.5406	18.2933	3.11e-06	0.00311294
C10	SYBR	ospC	rel 1	6.7 + 30 m Ac	25.1026	11.2373	13.8653	6.7e-05	0.0670091
B10	SYBR	ospC	rel 2	6.7 + 30 m Ac	25.5868	11.2522	14.3346	4.84e-05	0.0484027
A10	SYBR	ospC	rel 3	6.7 + 30 m Ac	25.4218	11.0743	14.3475	4.8e-05	0.0479714
C09	SYBR	ospC	WT 1	6.7 + 30 m Ac	23.9096	11.8157	12.0939	0.000228756	0.228756
B09	SYBR	ospC	WT 2	6.7 + 30 m Ac	24.1407	11.8563	12.2843	0.000200469	0.200469
A09	SYBR	ospC	WT 3	6.7 + 30 m Ac	23.9312	11.8446	12.0867	0.000229907	0.229907
F12	SYBR	ospC	cDksA 1	7.6	26.9454	12.1356	14.8098	3.48e-05	0.0348184
E12	SYBR	ospC	cDksA 2	7.6	28.0287	12.2016	15.8271	1.72e-05	0.0172015
D12	SYBR	ospC	cDksA 3	7.6	27.5308	12.2637	15.2671	2.54e-05	0.02536
F11	SYBR	ospC	dksA 1	7.6	33.7828	11.7992	21.9836	2.41e-07	0.000241148
E11	SYBR	ospC	dksA 2	7.6	33.4108	11.9048	21.506	3.36e-07	0.000335764
D11	SYBR	ospC	dksA 3	7.6	33.7823	11.7516	22.0307	2.33e-07	0.000233395
F10	SYBR	ospC	rel 1	7.6	29.6078	10.8565	18.7513	2.27e-06	0.00226625
E10	SYBR	ospC	rel 2	7.6	29.5948	11.2699	18.3249	3.05e-06	0.00304546
D10	SYBR	ospC	rel 3	7.6	29.662	10.6415	19.0205	1.88e-06	0.00188045
F09	SYBR	ospC	WT 1	7.6	27.2364	11.1628	16.0736	1.45e-05	0.0145001
E09	SYBR	ospC	WT 2	7.6	27.3223	11.0853	16.237	1.29e-05	0.0129474
D09	SYBR	ospC	WT 3	7.6	27.1618	11.2403	15.9216	1.61e-05	0.0161112
C08	SYBR	rpoS	cDksA 1	6.7 + 30 m Ac	15.9526	12.6194	3.33324	0.0992188	99.2188
B08	SYBR	rpoS	cDksA 2	6.7 + 30 m Ac	15.8429	12.5588	3.28409	0.102657	102.657
A08	SYBR	rpoS	cDksA 3	6.7 + 30 m Ac	15.6999	12.3923	3.30761	0.100998	100.998
C07	SYBR	rpoS	dksA 1	6.7 + 30 m Ac	16.6963	11.6088	5.08751	0.0294107	29.4107
B07	SYBR	rpoS	dksA 2	6.7 + 30 m Ac	16.658	11.7483	4.90972	0.0332681	33.2681
A07	SYBR	rpoS	dksA 3	6.7 + 30 m Ac	16.3782	11.5406	4.83758	0.0349738	34.9738
C06	SYBR	rpoS	rel 1	6.7 + 30 m Ac	16.7636	11.2373	5.52628	0.0216982	21.6982
B06	SYBR	rpoS	rel 2	6.7 + 30 m Ac	16.8208	11.2522	5.56854	0.0210719	21.0719
A06	SYBR	rpoS	rel 3	6.7 + 30 m Ac	16.6748	11.0743	5.60048	0.0206105	20.6105
C05	SYBR	rpoS	WT 1	6.7 + 30 m Ac	15.901	11.8157	4.08529	0.0589123	58.9123
B05	SYBR	rpoS	WT 2	6.7 + 30 m Ac	15.8036	11.8563	3.94732	0.0648244	64.8244
A05	SYBR	rpoS	WT 3	6.7 + 30 m Ac	15.6921	11.8446	3.84748	0.0694693	69.4693
F08	SYBR	rpoS	cDksA 1	7.6	17.6065	12.1356	5.47092	0.022547	22.547
E08	SYBR	rpoS	cDksA 2	7.6	17.623	12.2016	5.42134	0.0233353	23.3353
D08	SYBR	rpoS	cDksA 3	7.6	17.7303	12.2637	5.46666	0.0226137	22.6137
F07	SYBR	rpoS	dksA 1	7.6	18.041	11.7992	6.24173	0.0132145	13.2145
E07	SYBR	rpoS	dksA 2	7.6	17.9286	11.9048	6.02387	0.0153686	15.3686
D07	SYBR	rpoS	dksA 3	7.6	17.884	11.7516	6.13235	0.0142554	14.2554
F06	SYBR	rpoS	rel 1	7.6	17.7252	10.8565	6.86867	0.00855704	8.55704
E06	SYBR	rpoS	rel 2	7.6	17.7717	11.2699	6.50177	0.011035	11.035
D06	SYBR	rpoS	rel 3	7.6	17.6257	10.6415	6.98416	0.00789875	7.89875
F05	SYBR	rpoS	WT 1	7.6	16.6727	11.1628	5.50991	0.0219458	21.9458
E05	SYBR	rpoS	WT 2	7.6	16.6104	11.0853	5.52511	0.0217158	21.7158
D05	SYBR	rpoS	WT 3	7.6	16.6326	11.2403	5.39232	0.0238095	23.8095

## Sheet: Figure 6A
Signal	WT pH 7.6	WT pH 6.7 + 30 mM acetate	Δrelbbu pH 7.6	Δrelbbu pH 6.7 + 30 mM acetate	ΔdksA pH 7.6	ΔdksA pH 6.7 + 30 mM acetate	ΔdksA cDksA pH 7.6	ΔdksA cDksA pH 6.7 + 30 mM acetate
FlaB 1	1131520	725500	867000	657080	518840	588820	632780	550160
FlaB 2	454608	308784	476448	622216	535500	658924	559104	427812
FlaB 3	1033786	475410	665366	586196	593138	1042964	586274	507858
BBD18 1	8371272	1525048	6138720	3657710	3877090	4016950	4877684	753312
BBD18 2	4825310	1208928	6252274	3160864	3760232	4650408	4747456	979132
BBD18 3	7197778	1545810	7091672	2560502	3816120	5702998	4993758	839860
Signal ratio
bbd18/flab	7.39825	2.10206	7.08042	5.56661	7.47261	6.82203	7.70834	1.36926
	10.6142	3.91513	13.1227	5.08001	7.02191	7.05758	8.49119	2.2887
	6.96254	3.25153	10.6583	4.368	6.43378	5.46807	8.51779	1.65373

## Sheet: Figure 6B
Well	Fluor	Target	Sample	pH	Cq	Cq ref	delta Cq	relative copy conversion	copies / 1000 copies 16s RNA
C04	SYBR	16s	cDksA 1	6.7 + 30 m Ac	12.6194	12.6194	0
B04	SYBR	16s	cDksA 2	6.7 + 30 m Ac	12.5588	12.5588	0
A04	SYBR	16s	cDksA 3	6.7 + 30 m Ac	12.3923	12.3923	0
C03	SYBR	16s	dksA 1	6.7 + 30 m Ac	11.6088	11.6088	0
B03	SYBR	16s	dksA 2	6.7 + 30 m Ac	11.7483	11.7483	0
A03	SYBR	16s	dksA 3	6.7 + 30 m Ac	11.5406	11.5406	0
C02	SYBR	16s	rel 1	6.7 + 30 m Ac	11.2373	11.2373	0
B02	SYBR	16s	rel 2	6.7 + 30 m Ac	11.2522	11.2522	0
A02	SYBR	16s	rel 3	6.7 + 30 m Ac	11.0743	11.0743	0
C01	SYBR	16s	WT 1	6.7 + 30 m Ac	11.8157	11.8157	0
B01	SYBR	16s	WT 2	6.7 + 30 m Ac	11.8563	11.8563	0
A01	SYBR	16s	WT 3	6.7 + 30 m Ac	11.8446	11.8446	0
F04	SYBR	16s	cDksA 1	7.6	12.1356	12.1356	0
E04	SYBR	16s	cDksA 2	7.6	12.2016	12.2016	0
D04	SYBR	16s	cDksA 3	7.6	12.2637	12.2637	0
F03	SYBR	16s	dksA 1	7.6	11.7992	11.7992	0
E03	SYBR	16s	dksA 2	7.6	11.9048	11.9048	0
D03	SYBR	16s	dksA 3	7.6	11.7516	11.7516	0
F02	SYBR	16s	rel 1	7.6	10.8565	10.8565	0
E02	SYBR	16s	rel 2	7.6	11.2699	11.2699	0
D02	SYBR	16s	rel 3	7.6	10.6415	10.6415	0
F01	SYBR	16s	WT 1	7.6	11.1628	11.1628	0
E01	SYBR	16s	WT 2	7.6	11.0853	11.0853	0
D01	SYBR	16s	WT 3	7.6	11.2403	11.2403	0
C08	SYBR	bbd18	cDksA 1	6.7 + 30 m Ac	26.1563	12.6194	13.537	8.41e-05	0.0841322
B08	SYBR	bbd18	cDksA 2	6.7 + 30 m Ac	26.2863	12.5588	13.7275	7.37e-05	0.0737246
A08	SYBR	bbd18	cDksA 3	6.7 + 30 m Ac	25.6507	12.3923	13.2584	0.000102054	0.102054
C07	SYBR	bbd18	dksA 1	6.7 + 30 m Ac	24.7788	11.6088	13.17	0.000108498	0.108498
B07	SYBR	bbd18	dksA 2	6.7 + 30 m Ac	25.0752	11.7483	13.327	9.73e-05	0.0973163
A07	SYBR	bbd18	dksA 3	6.7 + 30 m Ac	24.9951	11.5406	13.4545	8.91e-05	0.0890834
C06	SYBR	bbd18	rel 1	6.7 + 30 m Ac	25.1047	11.2373	13.8673	6.69e-05	0.0669153
B06	SYBR	bbd18	rel 2	6.7 + 30 m Ac	25.2041	11.2522	13.9519	6.31e-05	0.0631051
A06	SYBR	bbd18	rel 3	6.7 + 30 m Ac	25.1206	11.0743	14.0463	5.91e-05	0.0591073
C05	SYBR	bbd18	WT 1	6.7 + 30 m Ac	25.0615	11.8157	13.2458	0.000102948	0.102948
B05	SYBR	bbd18	WT 2	6.7 + 30 m Ac	25.5215	11.8563	13.6652	7.7e-05	0.0769768
A05	SYBR	bbd18	WT 3	6.7 + 30 m Ac	24.5282	11.8446	12.6837	0.000151997	0.151997
F08	SYBR	bbd18	cDksA 1	7.6	24.041	12.1356	11.9055	0.000260672	0.260672
E08	SYBR	bbd18	cDksA 2	7.6	24.3514	12.2016	12.1497	0.00022007	0.22007
D08	SYBR	bbd18	cDksA 3	7.6	24.0322	12.2637	11.7685	0.000286637	0.286637
F07	SYBR	bbd18	dksA 1	7.6	23.2002	11.7992	11.401	0.000369794	0.369794
E07	SYBR	bbd18	dksA 2	7.6	22.8046	11.9048	10.8998	0.000523387	0.523387
D07	SYBR	bbd18	dksA 3	7.6	24.3631	11.7516	12.6114	0.0001598	0.1598
F06	SYBR	bbd18	rel 1	7.6	23.4953	10.8565	12.6387	0.000156805	0.156805
E06	SYBR	bbd18	rel 2	7.6	23.9566	11.2699	12.6867	0.000151676	0.151676
D06	SYBR	bbd18	rel 3	7.6	23.1182	10.6415	12.4767	0.000175445	0.175445
F05	SYBR	bbd18	WT 1	7.6	22.2668	11.1628	11.1041	0.000454305	0.454305
E05	SYBR	bbd18	WT 2	7.6	22.5838	11.0853	11.4986	0.000345612	0.345612
D05	SYBR	bbd18	WT 3	7.6	22.4975	11.2403	11.2573	0.000408531	0.408531

## Sheet: Figure 7
strain	acetate concentration	time point									average counts per field	dilution factor	total counts
WT	0 mM	0	12	10	10	9	4	17	20	18	12.5	10	41562500
WT	0 mM	0	23	13	16	9	10	9	12	11	12.875	10	42809375
WT	0 mM	0	10	13	17	10	21	20	13	10	14.25	10	47381250
Δrelbbu	0 mM	0	9	6	5	9	3	10	11	13	8.25	10	27431250
Δrelbbu	0 mM	0	11	10	7	7	6	8	7	7	7.875	10	26184375
Δrelbbu	0 mM	0	9	4	5	3	2	8	5	6	5.25	10	17456250
ΔdksA	0 mM	0	10	10	5	4	8	13	14	14	9.75	10	32418750
ΔdksA	0 mM	0	10	14	9	5	9	6	7	5	8.125	10	27015625
ΔdksA	0 mM	0	12	10	7	8	12	15	23	12	12.375	10	41146875
ΔdksA cDksA	0 mM	0	11	11	13	13	10	11	17	14	12.5	10	41562500
ΔdksA cDksA	0 mM	0	14	12	16	6	6	6	8	6	9.25	10	30756250
ΔdksA cDksA	0 mM	0	16	16	10	6	10	14	12	14	12.25	10	40731250
WT	0 mM	24	17	22	22	16	12	17	15	10	16.375	1	5.44469e+06
WT	0 mM	24	7	7	10	5	12	8	13	5	8.375	1	2.78469e+06
WT	0 mM	24	5	5	5	5	5	5	6	6	5.25	1	1745625
WT	30 mM	24	4	6	3	3	5	2	3	2	3.5	1	1163750
WT	30 mM	24	0	2	3	2	3	4	3	6	2.875	1	955938
WT	30 mM	24	4	3	2	1	3	4	3	0	2.5	1	831250
WT	100 mM	24	6	2	5	3	4	3	6	2	3.875	1	1.28844e+06
WT	100 mM	24	0	3	5	2	2	4	2	4	2.75	1	914375
WT	100 mM	24	3	0	1	2	0	1	2	2	1.375	1	457188
Δrelbbu	0 mM	24	26	24	12	7	8	9	15	15	14.5	1	4821250
Δrelbbu	0 mM	24	22	16	18	10	12	9	21	13	15.125	1	5.02906e+06
Δrelbbu	0 mM	24	16	13	7	18	11	14	11	7	12.125	1	4.03156e+06
Δrelbbu	30 mM	24	9	2	3	4	2	2	4	6	4	1	1330000
Δrelbbu	30 mM	24	7	2	3	2	5	1	3	2	3.125	1	1.03906e+06
Δrelbbu	30 mM	24	8	6	6	4	1	4	6	11	5.75	1	1911875
Δrelbbu	100 mM	24	7	1	1	0	0	0	3	3	1.875	1	623438
Δrelbbu	100 mM	24	0	2	3	1	3	3	1	8	2.625	1	872812
Δrelbbu	100 mM	24	3	1	5	5	3	4	2	0	2.875	1	955938
ΔdksA	0 mM	24	16	15	19	12	8	17	11	14	14	1	4655000
ΔdksA	0 mM	24	10	11	15	11	10	15	11	15	12.25	1	4073125
ΔdksA	0 mM	24	10	11	15	11	10	15	11	15	12.25	1	4073125
ΔdksA	30 mM	24	4	8	4	8	3	2	4	3	4.5	1	1496250
ΔdksA	30 mM	24	4	2	1	0	1	3	2	3	2	1	665000
ΔdksA	30 mM	24	0	5	2	1	4	0	0	1	1.625	1	540312
ΔdksA	100 mM	24	1	2	5	0	3	0	6	3	2.5	1	831250
ΔdksA	100 mM	24	2	3	3	2	2	4	2	3	2.625	1	872812
ΔdksA	100 mM	24	1	0	1	3	5	1	0	2	1.625	1	540312
ΔdksA cDksA	0 mM	24	12	24	17	9	9	9	11	15	13.25	1	4405625
ΔdksA cDksA	0 mM	24	20	18	10	12	11	11	7	12	12.625	1	4.19781e+06
ΔdksA cDksA	0 mM	24	13	14	12	18	14	12	13	8	13	1	4322500
ΔdksA cDksA	30 mM	24	9	5	4	6	7	3	4	2	5	1	1662500
ΔdksA cDksA	30 mM	24	1	2	3	2	4	1	2	5	2.5	1	831250
ΔdksA cDksA	30 mM	24	0	3	2	1	2	1	1	3	1.625	1	540312
ΔdksA cDksA	100 mM	24	1	3	1	4	1	1	2	2	1.875	1	623438
ΔdksA cDksA	100 mM	24	3	7	2	1	4	2	2	2	2.875	1	955938
ΔdksA cDksA	100 mM	24	3	4	3	3	2	1	4	5	3.125	1	1.03906e+06
WT	0 mM	48	10	6	5	7	15	18	10	10	10.125	10	33665625
WT	0 mM	48	10	15	17	15	6	11	15	14	12.875	10	42809375
WT	0 mM	48	12	10	15	14	12	11	12	10	12	10	39900000
WT	30 mM	48	3	4	2	1	3	1	2	1	2.125	10	7065625
WT	30 mM	48	2	4	2	3	3	2	1	2	2.375	10	7896875
WT	30 mM	48	0	3	1	0	3	1	1	1	1.25	10	4156250
WT	100 mM	48	3	4	2	5	3	2	1	5	3.125	1	1.03906e+06
WT	100 mM	48	0	3	3	2	0	3	2	1	1.75	1	581875
WT	100 mM	48	1	1	0	0	2	1	0	2	0.875	1	290938
Δrelbbu	0 mM	48	21	14	18	20	14	17	18	23	18.125	10	60265625
Δrelbbu	0 mM	48	23	14	21	15	25	23	19	17	19.625	10	65253125
Δrelbbu	0 mM	48	10	14	14	21	14	10	12	9	13	10	43225000
Δrelbbu	30 mM	48	7	4	7	4	2	1	5	2	4	10	13300000
Δrelbbu	30 mM	48	5	8	5	10	8	5	4	5	6.25	10	20781250
Δrelbbu	30 mM	48	4	5	8	6	6	4	2	6	5.125	10	17040625
Δrelbbu	100 mM	48	3	3	3	1	0	1	2	6	2.375	1	789688
Δrelbbu	100 mM	48	2	4	0	1	1	4	0	2	1.75	1	581875
Δrelbbu	100 mM	48	3	0	3	1	1	3	4	2	2.125	1	706562
ΔdksA	0 mM	48	2	4	3	6	3	1	4	5	3.5	10	11637500
ΔdksA	0 mM	48	3	2	4	2	7	6	3	10	4.625	10	15378125
ΔdksA	0 mM	48	2	4	3	1	1	2	5	4	2.75	10	9143750
ΔdksA	30 mM	48	1	3	0	1	0	0	3	1	1.125	10	3740625
ΔdksA	30 mM	48	1	1	1	1	2	2	0	1	1.125	10	3740625
ΔdksA	30 mM	48	1	1	0	2	0	0	2	0	0.75	10	2493750
ΔdksA	100 mM	48	2	2	1	1	3	1	0	2	1.5	1	498750
ΔdksA	100 mM	48	1	1	0	1	0	0	2	0	0.625	1	207812
ΔdksA	100 mM	48	1	1	0	0	1	0	2	0	0.625	1	207812
ΔdksA cDksA	0 mM	48	19	25	17	22	12	5	15	13	16	10	53200000
ΔdksA cDksA	0 mM	48	14	7	4	9	10	24	13	9	11.25	10	37406250
ΔdksA cDksA	0 mM	48	11	8	5	9	5	11	10	6	8.125	10	27015625
ΔdksA cDksA	30 mM	48	2	2	1	3	3	1	1	1	1.75	10	5818750
ΔdksA cDksA	30 mM	48	2	2	2	1	2	4	1	1	1.875	10	6234375
ΔdksA cDksA	30 mM	48	3	1	3	1	2	2	1	1	1.75	10	5818750
ΔdksA cDksA	100 mM	48	2	2	4	2	1	2	8	9	3.75	1	1246875
ΔdksA cDksA	100 mM	48	3	4	3	3	3	4	4	0	3	1	997500
ΔdksA cDksA	100 mM	48	2	2	4	3	2	3	4	2	2.75	1	914375
WT	0 mM	72	13	17	9	12	12	19	14	20	14.5	40	192850000
WT	0 mM	72	17	10	16	6	10	10	18	10	12.125	40	161262500
WT	0 mM	72	8	5	11	8	14	13	10	8	9.625	40	128012500
WT	30 mM	72	2	5	1	0	3	1	0	2	1.75	20	11637500
WT	30 mM	72	2	2	1	1	2	5	1	4	2.25	20	14962500
WT	30 mM	72	2	2	2	5	3	2	1	5	2.75	20	18287500
WT	100 mM	72	4	4	3	4	6	3	2	2	3.5	1	1163750
WT	100 mM	72	2	2	2	1	0	1	3	3	1.75	1	581875
WT	100 mM	72	3	1	4	2	0	2	1	1	1.75	1	581875
Δrelbbu	0 mM	72	15	6	9	10	5	4	16	13	9.75	40	129675000
Δrelbbu	0 mM	72	6	9	10	10	11	15	9	13	10.375	40	137987500
Δrelbbu	0 mM	72	9	5	15	8	5	7	8	9	8.25	40	109725000
Δrelbbu	30 mM	72	9	6	6	2	4	3	3	4	4.625	20	30756250
Δrelbbu	30 mM	72	6	4	2	4	5	7	9	3	5	20	33250000
Δrelbbu	30 mM	72	8	6	7	6	3	4	6	6	5.75	20	38237500
Δrelbbu	100 mM	72	2	2	1	2	0	1	1	2	1.375	1	457188
Δrelbbu	100 mM	72	3	3	2	1	0	2	3	1	1.875	1	623438
Δrelbbu	100 mM	72	1	2	2	5	1	3	2	0	2	1	665000
ΔdksA	0 mM	72	18	9	20	14	18	9	18	19	15.625	20	103906250
ΔdksA	0 mM	72	7	20	15	16	4	7	6	9	10.5	20	69825000
ΔdksA	0 mM	72	15	9	7	9	10	12	11	9	10.25	20	68162500
ΔdksA	30 mM	72	2	5	6	4	5	1	0	1	3	10	9975000
ΔdksA	30 mM	72	0	1	2	1	1	2	5	3	1.875	10	6234375
ΔdksA	30 mM	72	2	3	1	2	1	2	2	2	1.875	10	6234375
ΔdksA	100 mM	72	2	0	0	0	1	2	0	3	1	1	332500
ΔdksA	100 mM	72	3	2	0	0	0	2	2	1	1.25	1	415625
ΔdksA	100 mM	72	3	0	2	0	1	0	0	1	0.875	1	290938
ΔdksA cDksA	0 mM	72	20	17	6	10	16	11	14	17	13.875	40	184537500
ΔdksA cDksA	0 mM	72	18	16	11	16	7	17	12	6	12.875	40	171237500
ΔdksA cDksA	0 mM	72	12	12	4	10	5	8	5	13	8.625	40	114712500
ΔdksA cDksA	30 mM	72	3	3	3	2	3	1	2	3	2.5	20	16625000
ΔdksA cDksA	30 mM	72	4	4	1	2	3	2	0	1	2.125	20	14131250
ΔdksA cDksA	30 mM	72	0	3	2	0	2	2	1	3	1.625	20	10806250
ΔdksA cDksA	100 mM	72	1	3	1	3	1	1	3	1	1.75	1	581875
ΔdksA cDksA	100 mM	72	3	4	1	2	1	1	1	3	2	1	665000
ΔdksA cDksA	100 mM	72	3	2	1	3	4	1	4	1	2.375	1	789688
WT	0 mM	96	25	22	22	24	19	20	25	22	22.375	40	297587500
WT	0 mM	96	18	19	19	12	16	17	17	23	17.625	40	234412500
WT	0 mM	96	10	12	18	21	25	23	18	12	17.375	40	231087500
WT	30 mM	96	9	8	5	4	1	4	6	3	5	20	33250000
WT	30 mM	96	3	4	2	4	5	2	5	3	3.5	20	23275000
WT	30 mM	96	8	3	4	3	2	4	7	5	4.5	20	29925000
WT	100 mM	96	3	3	2	2	2	2	3	0	2.125	1	706562
WT	100 mM	96	1	2	3	2	2	2	3	2	2.125	1	706562
WT	100 mM	96	1	1	3	3	2	1	0	6	2.125	1	706562
Δrelbbu	0 mM	96	25	13	18	12	8	7	8	10	12.625	40	167912500
Δrelbbu	0 mM	96	11	7	11	9	10	8	8	11	9.375	40	124687500
Δrelbbu	0 mM	96	5	5	9	4	4	6	5	7	5.625	40	74812500
Δrelbbu	30 mM	96	17	18	15	6	10	13	11	15	13.125	20	87281250
Δrelbbu	30 mM	96	11	3	9	5	3	10	14	9	8	20	53200000
Δrelbbu	30 mM	96	9	10	10	14	10	10	9	9	10.125	20	67331250
Δrelbbu	100 mM	96	1	2	1	4	2	1	2	0	1.625	1	540312
Δrelbbu	100 mM	96	3	6	2	1	1	0	2	1	2	1	665000
Δrelbbu	100 mM	96	3	2	0	1	3	1	1	2	1.625	1	540312
ΔdksA	0 mM	96	16	12	7	12	10	15	11	13	12	40	159600000
ΔdksA	0 mM	96	14	12	12	14	8	15	15	13	12.875	40	171237500
ΔdksA	0 mM	96	9	8	2	1	18	9	15	14	9.5	40	126350000
ΔdksA	30 mM	96	5	3	2	0	2	1	5	6	3	20	19950000
ΔdksA	30 mM	96	3	5	9	3	4	2	5	2	4.125	20	27431250
ΔdksA	30 mM	96	5	3	2	5	2	2	2	2	2.875	20	19118750
ΔdksA	100 mM	96	3	2	2	2	0	2	1	0	1.5	1	498750
ΔdksA	100 mM	96	0	0	0	2	0	0	2	1	0.625	1	207812
ΔdksA	100 mM	96	1	0	0	1	0	0	2	2	0.75	1	249375
ΔdksA cDksA	0 mM	96	35	29	25	21	16	16	21	20	22.875	40	304237500
ΔdksA cDksA	0 mM	96	23	21	16	29	23	18	22	23	21.875	40	290937500
ΔdksA cDksA	0 mM	96	17	18	17	17	6	15	10	16	14.5	40	192850000
ΔdksA cDksA	30 mM	96	8	9	8	8	4	5	7	8	7.125	20	47381250
ΔdksA cDksA	30 mM	96	3	2	2	6	11	3	12	5	5.5	20	36575000
ΔdksA cDksA	30 mM	96	9	12	4	3	2	1	6	6	5.375	20	35743750
ΔdksA cDksA	100 mM	96	2	1	2	0	1	0	1	2	1.125	1	374062
ΔdksA cDksA	100 mM	96	4	0	0	3	0	3	1	4	1.875	1	623438
ΔdksA cDksA	100 mM	96	3	1	0	2	0	2	3	2	1.625	1	540312

[truncated: 10 more sheets: Figure 8A, Figure 8B, Figure 9A, Figure 9B, Figure 9C, Sup Fig 1A, Sup Fig 1B, Sup Fig 1C and D, Sup Fig 2, Sup Fig 4]
