# Supplementary material for: DksA-dependent regulation of RpoS contributes to Borrelia burgdorferi tick-borne transmission and mammalian infectivity
Source: PLoS Pathog. 2021 Feb 18;17(2):e1009072. doi: 10.1371/journal.ppat.1009072 (PMC7924775; doi:10.1371/journal.ppat.1009072)
Supplement: S1 Table — (XLSX) [file ppat.1009072.s010.xlsx]

## Sheet: Sheet1
S1 Table. Bacterial strains, plasmids, and oligonucleotides used in this study.
Bacterial strain	Missing plasmids	Source
B. burgdorferi 297	cp32- 6	(Hughes et al., 1992)
B. burgdorferi 297 ∆dksA	cp32- 6	(Boyle et al, 2019)
B. burgdorferi 297 ∆dksA::pDksA	lp28-1, 28-5, 38, cp32- 6	(Boyle et al, 2019)
B. burgdorferi 297 ∆dksA::cDksA	cp32- 6	This study
E. coli BW25113 wild type		(Datsenko et al, 2000)
E. coli BW25113 ∆dksA		This study
E. coli BW25113 ∆dksA pBAD/HisA		This study
E. coli BW25113 ∆dksA pBAD::dksAbb		This study
Plasmids	Purpose	Source
TOPO-297-comp-2B	Chromosomal complemental of ∆dksA by homologous recombination	This study
pET-BbDksA-His	Codon optimized expression of B. burgdorferi DksA for antibody generation	This study
pMAL-c5X::BbDksA	Codon optimized expression of B. burgdorferi MBP-DksA	This study
pCP20	Vector encoding Flp recombinase	(Cherepanov et al, 1995)
pBAD/HisA	Empty vector control	Invitrogen
pBAD::dksAbb	L-arabinose inducible plasmid for expression of the B. burgdorferi dksA allele.	This study
Primers	Sequence (5′ to 3′)	Application
AG-bb0168-F1-5′	CAGCGTAAATAAGCAAGGAGAATATACAATAGGAGC	mutagenesis
AG-bb0168-F2-3′	GCGCGCGATGCTGCACTTATCAAGATAGATAACATTC	mutagenesis
AG-F2R2	GGAATTGTAAAAGAATCCCTTCC	mutagenesis
AG-F2F2	CATGCAAAAAGCTGTTTCTGAGC	mutagenesis
d­ksA-gibson-F- F2R2	GGAAGGGATTCTTTTACAATTCC	mutagenesis
dksA-gibson-R-aadA	CCTTAATAGGAAATCTTCCTTGAAGCAATAACTAACTTAAGATGTATCATCTTTTGTTC	mutagenesis
aadA-gibson-F-dksA	GCTTCAAGGAAGATTTCCTATTAAGG	mutagenesis
aadA-gibson-R-kan	GCTCAGAAACAGCTTTTTGCATGTTATTTGCCGACTACCTTGGTG	mutagenesis
F2-in-seq	CTAAACATGGTATTTGGAAGGG	sequencing
F1-in-seq	CCAAATACTATTTAAAGGATGGGG	sequencing
aadA F	ACTGCTGAATTCTACCCGAGCTTCAAG	sequencing
aadA R	ACTGCTGAATTCTATTTGCCGACTACC	sequencing
kan F	ATGAGCCATATTCAACGGG	sequencing
kan R	TTAGAAAAACTCATCGAGCATCAAATG	sequencing
16s-RT-F	AAAAGTCAAACGGAGAAGAC	RT-qPCR
16s-RT-R	CACGCGTACAAATTCCTCTT	RT-qPCR
rpoS-215F	AAGAAGGCAACTTGGGATTAATAAGA	RT-qPCR
rpoS-308R	TGCTTAATCCAAAATGATGCATAAG	RT-qPCR
Bbd18 RT F	ATTGGGGGCATAAAAGGAAC	RT-qPCR
Bbd18 RT R	CGTAATTTTCACCGGTTTGC	RT-qPCR
bba66 RT R	GCTAGATGTTATTTCAAGTGCTAAAG	RT-qPCR
ospC RT F	CAGGGAAAGATGCGAATACATCTGC	RT-qPCR
ospC RT R	TAAGCTAAAGCTAACAATGATCC	RT-qPCR
dbpA RT F	GCTGCTCTTAAGGGCGTAAA	RT-qPCR
dbpA RT R	TAGCTCGCACTTTTGCTTCA	RT-qPCR
dksA RT F	AATCTTGAAGCGTTAGGTTTTGTT	RT-qPCR
dksA RT R	AAAGCATAAGGAATAGCTAAAAGTCTC	RT-qPCR
flgBp F	TGATTTAGATTTAAAGTTTAGTGAGG	in vitro transcription
flgBp R	TTTAAACCCAGACAGGTGC	in vitro transcription
rplUp F	TGAGCTTGAATATGGTTTTGGG	in vitro transcription
rplUp R	AGGTACATCTAATAAGAGAATTTACGAC	in vitro transcription
clpCp F	AAAACTTTGAGGGGGCC	in vitro transcription
clpCp R	CTCTAATTTATCTATTTCAGATATAACTTCTTG	in vitro transcription
glpFp F	AAGGAACTTCCAACTCCTTTG	in vitro transcription
glpFp R	CTTGGAATTTTGTATAATTCATAATTATATCTCC	in vitro transcription
groLp F	GGAAATGTCCAATGTATTTTGTAAGC	in vitro transcription
groLp R	CCATCCTTTGTAACCGTTGG	in vitro transcription
napAp F	TGCATTGGGGTTGTGCC	in vitro transcription
napAp R	TTTTGTGAATAACAAAGAAATTGGTATC	in vitro transcription
nagAp F	TTCTATTAATTAACTGCCAGGCAC	in vitro transcription
nagAp R	AAGTCTGTCAGACGTTACAATATC	in vitro transcription
rrnB p1 F	GAACATGAAGCCCCGG	in vitro transcription
rrnB p1 R	CGCCGCTTTTTTTTTTTTTTTTTTTTTTTTTTTTTTGGTATTCATTTTTCGTCTTGCG	in vitro transcription
dksA-pKD13 F	ATGCAAGAAGGGCAAAACCGTAAAACATCGGTGTAGGCTGGAGCTGCTTC	E. coli mutagenesis
dksA-pKD13 R	AGCCATCTGTTTTTCGCGAATTTCAGCCAGATTCCGGGGATCCGTCGACC	E. coli mutagenesis
dksA F	ATGCAAGAAGGGCAAAACCG	PCR verification of mutant strain
dksA R	AGCCATCTGTTTTTCGCGAA	PCR verification of mutant strain
pBdksA F	GCGGCTAGCCAAAAAGCTGTTTCTGAG	E.coli complementation
pBdksA R	GCGGGTACCGGCTAAAAATAGGCGAGTAG	E.coli complementation
